# Supplementary material for: Insights and Challenges in Correcting Force Field Based Solvation Free Energies Using a Neural Network Potential
Source: J Phys Chem B. 2024 Jul 8;128(28):6693–703. doi: 10.1021/acs.jpcb.4c01417 (PMC11264272; doi:10.1021/acs.jpcb.4c01417)
Supplement: Supplementary file 2 — jp4c01417_si_002.csv [file jp4c01417_si_002.csv]

	Mol_ID	Exp [kcal/mol]	MM-ASFE [kcal/mol]	MM-ASFE-err [kcal/mol]	ML-ASFE [kcal/mol]	ML-ASFE-err [kcal/mol]	solvent_dG	solvent_dG_err	solvent_dG_std	vac_dG	vac_dG_err	vac_dG_std
0	mobley_1743409	-5.71	-7.609039044	0.058669598	-7.870574669	0.080050302	-382771.8923	0.041391697	0.736883521	-382771.6307	0.03539289	0.457616679
1	mobley_9979854	-4.2	-3.861012255	0.031348962	-4.460899947	0.038686561	-306710.2738	0.019041064	0.378631925	-306709.674	0.012301645	0.27276659
2	mobley_1873346	-0.9	-0.798628689	0.027098889	-0.814706561	0.030613372	-169252.2973	0.008621501	0.143222129	-169252.2812	0.011335716	0.167560665
3	mobley_4715906	1.58	1.764544624	0.029737353	1.821627065	0.031851207	-196047.1061	0.007996466	0.168949498	-196047.1631	0.008139148	0.167184678
4	mobley_3169935	-4.91	-5.328289131	0.028868741	-6.072863865	0.033288477	-465705.7102	0.012951496	0.216091459	-465704.9657	0.010342979	0.17757256
5	mobley_9729792	-0.99	-0.212362156	0.026264254	-0.599655253	0.048688868	-169225.911	0.029196629	0.357590424	-169225.5237	0.028781099	0.384674689
6	mobley_6358463	1.07	-1.440927166	0.03214131	-1.699060492	0.037705098	-564885.8353	0.013429777	0.29715203	-564885.5771	0.014430928	0.329683454
7	mobley_2845466	-3.37	-3.12953373	0.037957962	-3.248608845	0.044884313	-1527646.511	0.016469081	0.261949639	-1527646.391	0.017394369	0.276893256
8	mobley_6006813	-3.09	-1.54006321	0.02743432	-1.441598825	0.072283967	-226264.6808	0.048505765	0.759339921	-226264.7793	0.046038253	0.775451611
9	mobley_5445548	-0.3	-0.619836869	0.030922391	-0.655932399	0.034108398	-218262.5993	0.009863746	0.204171713	-218262.5632	0.010483083	0.211870138
10	mobley_3802803	-1.66	-1.282126501	0.033832721	-1.431055829	0.113733652	-322130.52	0.081476633	0.935968934	-322130.3711	0.071779166	0.838746583
11	mobley_9028462	-1.1	-1.062857545	0.026932919	-1.184472702	0.031244329	-352850.7283	0.010676266	0.194842504	-352850.6067	0.011698004	0.210890024
12	mobley_4305650	-3.84	-2.535489237	0.022843289	-2.480073708	0.024373604	-107233.4191	0.0058115	0.133391143	-107233.4745	0.006203481	0.141171213
13	mobley_1838110	1.77	1.743505286	0.024970275	1.692424892	0.0396702	-1094714.757	0.016594851	0.295801351	-1094714.706	0.025977318	0.420337604
14	mobley_1722522	-2.49	-2.915808622	0.034059092	-2.761299881	0.070562005	-240771.3697	0.051623909	0.615092363	-240771.5242	0.033969793	0.580737155
15	mobley_7610437	-3.88	-2.555535659	0.032411153	-2.977464019	0.045999555	-194646.455	0.026949023	0.495162666	-194646.0331	0.0184181	0.336948911
16	mobley_1893937	0	1.295361613	0.030621851	1.296650116	0.043616005	-434253.025	0.024715708	0.420735759	-434253.0263	0.018809357	0.368354033
17	mobley_9209581	-3.2	-1.921886871	0.0244366	-2.763858461	0.029617459	-108749.3744	0.010237278	0.167441025	-108748.5324	0.013237998	0.24672308
18	mobley_6266306	-5.56	-4.232115529	0.023922516	-3.988968067	0.030642291	-108023.3794	0.013362704	0.28454737	-108023.6225	0.013715004	0.261066881
19	mobley_667278	-4.4	-1.486191462	0.041950861	-1.62487171	0.047627286	-2294080.228	0.016521377	0.291658886	-2294080.089	0.015346912	0.263894432
20	mobley_8311303	-4.38	-1.449004023	0.039769669	-1.476208036	0.044422909	-2007608.174	0.015039057	0.332857115	-2007608.146	0.01286837	0.269204767
21	mobley_352111	-6.34	-7.893510552	0.03903356	-7.783213591	0.060801279	-333754.3883	0.026826711	0.457579681	-333754.4986	0.038124851	0.518083114
22	mobley_967099	-3.13	-1.580889369	0.025985706	-1.601050128	0.033108887	-201765.7455	0.013635807	0.263464571	-201765.7254	0.015329914	0.275686708
23	mobley_2693089	-5.04	-5.632171123	0.034210628	-5.393351845	0.040341163	-262807.7112	0.015101528	0.286061149	-262807.95	0.015132291	0.283786215
24	mobley_4964807	-5.99	-5.183452205	0.030033968	-7.266645876	0.153463268	-294727.3711	0.125796342	1.337450838	-294725.2879	0.082608812	0.930478732
25	mobley_4188615	-9.29	-8.062403243	0.034981399	-7.800332947	0.03761383	-298897.9012	0.010389592	0.224319585	-298898.1632	0.009119116	0.189772035
26	mobley_9565165	-3.35	-4.640243787	0.034696487	-4.632665233	0.037546236	-312532.1029	0.009644611	0.21001642	-312532.1105	0.010623327	0.235224115
27	mobley_242480	-11.85	-16.00263662	0.042819472	-16.87068921	0.050188341	-498258.6458	0.021477233	0.313655971	-498257.7777	0.014969665	0.253793026
28	mobley_9717937	-2.69	-2.993564483	0.034455477	-2.905413069	0.038625976	-575240.3544	0.012098324	0.20421709	-575240.4425	0.01258637	0.20917819
29	mobley_9201263	-4.87	-7.769645156	0.030096957	-7.742917428	0.046161217	-438473.7062	0.028482369	0.478415857	-438473.733	0.020341725	0.316827706
30	mobley_2923700	-6.13	-5.853617942	0.032835103	-5.792949896	0.036995084	-240615.9898	0.011494928	0.19373564	-240616.0505	0.01258407	0.200978039
31	mobley_819018	-4.45	-3.139151986	0.038475664	-3.142460861	0.096700705	-291113.8726	0.060774193	0.598621801	-291113.8693	0.064630853	0.612578695
32	mobley_3709920	2.06	3.123152091	0.033699838	3.127230937	0.059963561	-220515.9953	0.036073986	0.500978321	-220515.9994	0.034038466	0.467790344
33	mobley_6416775	2.13	2.175825951	0.030252539	2.268967259	0.040387554	-196044.2322	0.022084404	0.25558561	-196044.3254	0.015106869	0.228720404
34	mobley_2489709	-1.36	-0.805407662	0.027397314	-0.840920851	0.029498741	-717699.9889	0.007446669	0.166321095	-717699.9533	0.008006874	0.175633049
35	mobley_52782	-5.73	-5.20443529	0.033253867	-11.93964076	0.702534772	-398473.0186	0.555442342	2.136600264	-398466.2834	0.428874213	1.47576714
36	mobley_2972906	-1.4	-0.402351562	0.023245852	-0.445081186	0.028386782	-344688.8545	0.011191022	0.191637313	-344688.8118	0.011840641	0.1919191
37	mobley_6620221	-9.61	-11.24894068	0.042838807	-11.01154136	0.049632602	-465399.2892	0.016907179	0.580017793	-465399.5266	0.018503491	1.449008845
38	mobley_8668219	2.52	2.719980769	0.02914238	2.732521061	0.032098044	-172284.2127	0.009234002	0.183891598	-172284.2253	0.009784645	0.202980595
39	mobley_632905	-4.4	-6.68281389	0.034707427	-6.683404276	0.039364783	-311243.8126	0.012609309	0.283032231	-311243.812	0.013637668	0.286733094
40	mobley_1987439	-0.9	-0.617778227	0.03208813	-0.597964997	0.034230808	-218258.5596	0.008066971	0.171429316	-218258.5794	0.008776336	0.184433396
41	mobley_6091882	1.28	2.35744839	0.016701811	2.301688391	0.019725977	-48977.34247	0.007663741	0.143859735	-48977.28671	0.007171524	0.130204622
42	mobley_5880265	-6.25	-4.302876748	0.037013627	-4.940396609	0.061533229	-241521.8516	0.043802489	0.60069143	-241521.214	0.022308556	0.327460471
43	mobley_3167746	2.88	3.177663917	0.031763386	3.302009265	0.053781222	-196787.2116	0.029899789	0.468878804	-196787.336	0.031456473	0.442795096
44	mobley_5079234	-4.21	-2.983843811	0.033540446	-3.030521048	0.064643399	-219149.4036	0.044892713	0.583579628	-219149.3569	0.032225018	0.505196169
45	mobley_4434915	-0.55	0.795006962	0.017403049	0.806517198	0.018350399	-311721.6935	0.004523628	0.106221363	-311721.705	0.003661669	0.087173421
46	mobley_7690440	-1.83	-0.683855051	0.024957585	-0.585070962	0.028484409	-546138.1421	0.008864075	0.155436874	-546138.2409	0.010483734	0.186477214
47	mobley_718988	-3.79	-2.315174228	0.03543944	-2.849980611	0.065568937	-206769.6844	0.028418693	0.509253283	-206769.1496	0.04728329	0.4986602
48	mobley_3211679	0.14	1.284651115	0.025372212	1.276288803	0.027157963	-146256.0452	0.006896975	0.151129672	-146256.0368	0.006799819	0.144748561
49	mobley_5471704	-2.21	-2.849675375	0.035687438	-2.701274476	0.040386372	-265268.3033	0.013696344	0.282131204	-265268.4517	0.013033647	0.276121378
50	mobley_3686115	-3.28	-1.286746638	0.036522173	-1.819483185	0.06384623	-241498.8398	0.029884918	0.552073912	-241498.307	0.043004228	0.410713278
51	mobley_9897248	-4.78	-3.020103815	0.038755996	-2.974436587	0.157476919	-291115.6736	0.144734727	0.65299306	-291115.7192	0.048464538	0.704486073
52	mobley_951560	-7.4	-9.114288325	0.031713833	-9.367868761	0.034895277	-167045.7774	0.010326139	0.164754524	-167045.5238	0.010260799	0.167608882
53	mobley_902954	-2.09	-1.550953006	0.02966548	-1.504024472	0.083158724	-273119.012	0.059837934	0.792175586	-273119.0589	0.049545479	0.893837158
54	mobley_6812653	2.48	2.883474984	0.028222766	2.96715292	0.040151	-147775.6152	0.017911548	0.373154047	-147775.6989	0.022243083	0.379036352
55	mobley_5616693	-2.53	-3.015190181	0.035771475	-2.88805132	0.039713929	-291176.67	0.011941752	0.245949985	-291176.7971	0.012449589	0.248545918
56	mobley_7859387	-2.67	-2.400997104	0.033334791	-2.146652375	0.061946327	-218393.9655	0.037694747	0.561305751	-218394.2198	0.036128177	0.549500213
57	mobley_5692472	-4.29	-2.522143259	0.022329406	-2.983778611	0.025336152	-84245.47365	0.008293785	0.136572103	-84245.01201	0.008633156	0.134127965
58	mobley_4035953	-5.9	-5.546761234	0.030106228	-5.53276584	0.035108387	-216117.4223	0.010878192	0.278240199	-216117.4363	0.014418002	0.350167133
59	mobley_2763835	-2.22	-2.286487262	0.031108192	-2.380156231	0.038410883	-240623.9355	0.014647089	0.327463763	-240623.8418	0.017121306	0.3566027
60	mobley_3589456	-4.59	-4.6167036	0.035801563	-5.02502756	0.054260723	-550337.4666	0.037030035	0.470448451	-550337.0583	0.017066067	0.307562446
61	mobley_5917842	-5.8	-4.803337378	0.043394688	-4.710531334	0.046319042	-287500.2464	0.012167431	0.276372581	-287500.3392	0.010691508	0.244159227
62	mobley_676247	3.12	2.5830837	0.018190726	2.427614525	0.029658693	-272647.9786	0.015527083	0.301094472	-272647.8232	0.017539819	0.350047422
63	mobley_3395921	-3.12	-1.601567278	0.026079937	-1.531340265	0.02731278	-169391.7398	0.005378998	0.119603448	-169391.81	0.006073815	0.130557855
64	mobley_8754702	-2.48	-4.286217455	0.032612005	-3.13795106	0.061236102	-191764.2592	0.051251285	0.79663853	-191765.4075	0.007721597	0.174089966
65	mobley_2929847	-6.09	-6.139825813	0.033137735	-6.149263007	0.042789573	-216246.1323	0.020263746	0.411569379	-216246.1228	0.017950451	0.335453074
66	mobley_3269819	-3.17	-1.581189732	0.0416822	-1.693118021	0.046913541	-2294077.629	0.016581812	0.282016927	-2294077.517	0.013730186	0.245551136
67	mobley_2341732	-2.56	-2.982026197	0.033147992	-2.722741577	0.102948095	-240770.7536	0.079953929	0.615519914	-240771.0129	0.055739484	0.66003405
68	mobley_4463913	-4.97	-7.348992203	0.035837862	-7.685578208	0.074118742	-333716.8468	0.060584205	0.65097076	-333716.5102	0.023211841	0.368436772
69	mobley_1976156	-2.07	-2.207696151	0.036850761	-2.371004126	0.081658494	-267405.1768	0.062922955	0.712068513	-267405.0135	0.036753678	0.614515293
70	mobley_129464	-0.83	0.389407598	0.034757054	0.53081751	0.058097395	-243651.3574	0.037081646	0.478426457	-243651.4988	0.028146154	0.413102649
71	mobley_2837389	-4.78	-3.789800411	0.023831427	-3.865808298	0.032661619	-131002.2213	0.015969854	0.237766942	-131002.1453	0.01561436	0.265628633
72	mobley_3690931	-2.28	-2.531966713	0.036439519	-2.353700487	0.081902437	-265278.7656	0.056846366	0.583622133	-265278.9439	0.046353656	0.560016909
73	mobley_1821184	-5.88	-6.511618931	0.032580666	-6.54107183	0.036141802	-251267.6145	0.01031143	0.212944047	-251267.585	0.011764541	0.256888896
74	mobley_7417968	-5.31	-5.004306719	0.036499534	-4.830902243	0.054054877	-287634.0032	0.025083671	0.344079793	-287634.1766	0.030992309	0.415340496
75	mobley_5094777	-1.46	-1.704372772	0.030741352	-1.662659026	0.032983597	-217523.3573	0.008129156	0.178589685	-217523.399	0.008763778	0.185020724
76	mobley_6232400	-7.1	-7.489230141	0.032703171	-7.321437226	0.0365212	-225331.3385	0.010939611	0.190625508	-225331.5063	0.012026035	0.206397843
77	mobley_5123639	-3.73	-3.132255675	0.031242727	-3.276840573	0.04595336	-194640.26	0.021897006	0.437745916	-194640.1154	0.025614925	0.470053392
78	mobley_9741965	-4.29	-4.417952574	0.036635147	-7.144759394	0.728369451	-447471.4224	0.424596265	2.220645303	-447468.6955	0.590675828	1.404189232
79	mobley_5390332	-2.83	-3.091127765	0.030894605	-3.016045059	0.085107266	-216265.1905	0.060772621	0.626779744	-216265.2655	0.050945644	0.592738601
80	mobley_3715043	-2.82	-3.303119612	0.034271101	-3.258667427	0.036710157	-289523.9666	0.008274287	0.176718476	-289524.011	0.010230514	0.202809586
81	mobley_6935906	-2.49	-2.454930185	0.043855988	-3.800047824	0.193426942	-386238.2572	0.164830505	0.852057037	-386236.9121	0.09122247	0.764382145
82	mobley_5157661	2.3	2.580242193	0.022887928	2.633474025	0.024972268	-98762.73254	0.007459495	0.121370303	-98762.78577	0.006641749	0.112555549
83	mobley_1189457	-2.73	-1.412331612	0.02890765	-1.543967867	0.03485936	-417444.9155	0.015378963	0.234494551	-417444.7839	0.01195869	0.196313754
84	mobley_646007	-5.48	-3.610186158	0.025512923	-3.817781073	0.028456265	-132508.6982	0.00955459	0.206848305	-132508.4906	0.008219464	0.183921515
85	mobley_755351	-7.29	-7.542861764	0.031959282	-8.374616867	0.037113069	-250572.3517	0.013111902	0.286866924	-250571.5199	0.013566952	0.285816746
86	mobley_7774695	-4.69	-5.137071764	0.030711386	-5.403057299	0.034278972	-203728.5192	0.011546406	0.238295652	-203728.2532	0.009926689	0.202893061
87	mobley_5200358	-9.84	-7.552138266	0.055210997	-8.230492542	0.131322848	-581693.5593	0.073474221	0.934323295	-581692.8809	0.093802852	0.893864348
88	mobley_2789243	-4.01	-3.038765133	0.026360742	-3.010598366	0.027779328	-441209.7245	0.006529256	0.148195446	-441209.7527	0.005845609	0.135047513
89	mobley_1036761	-4.59	-3.703086149	0.028958601	-4.3852845	0.033908256	-181514.993	0.012558255	0.292610436	-181514.3108	0.012387878	0.278843622
90	mobley_2501588	-2.45	-2.213337049	0.04828443	-2.344532512	0.158536009	-815080.3718	0.118719661	0.698140671	-815080.2406	0.093316249	0.666055052
91	mobley_6743808	-6.5	-5.859033244	0.033195366	-6.254475728	0.049734098	-240614.9096	0.02293575	0.567802571	-240614.5142	0.029077475	0.404846765
92	mobley_3234716	-0.8	-0.755921138	0.029069888	-0.738463866	0.030881639	-193755.8115	0.007500755	0.160742736	-193755.8289	0.007235738	0.159478082
93	mobley_2844990	-3.84	-3.430836665	0.038952313	-3.570728868	0.04278726	-1527666.229	0.011647577	0.245299079	-1527666.089	0.013334199	0.270109669
94	mobley_1662128	1.38	2.403017886	0.022282145	2.389243189	0.028522955	-97987.19718	0.013042596	0.175521091	-97987.18341	0.012122527	0.168855148
95	mobley_2279874	-4.42	-4.509693904	0.030780911	-5.078673971	0.045946228	-239358.2247	0.031418743	0.400077096	-239357.6557	0.013283599	0.253319303
96	mobley_7176248	-3.25	-2.092949846	0.045104311	-2.322323764	0.149798252	-791324.6311	0.108372366	0.849999993	-791324.4017	0.093062064	0.752836825
97	mobley_5346580	-3.11	-2.81017902	0.030098053	-2.776652323	0.032146578	-193895.9881	0.007844708	0.171492998	-193896.0216	0.008122204	0.169991116
98	mobley_2577969	-4.52	-7.260659115	0.036859048	-7.107286272	0.040530608	-383786.6685	0.011314101	0.241764873	-383786.8219	0.012495275	0.264430311
99	mobley_7142697	-4.09	-2.298420985	0.031475674	-2.777692874	0.063134696	-157759.2076	0.022934045	0.401392544	-157758.7283	0.049692066	0.406445289
100	mobley_5282042	-7.43	-6.93034426	0.051065546	-8.33208595	0.153437395	-517783.8365	0.126771942	1.002506135	-517782.4347	0.069743953	0.918523177
101	mobley_7573149	-2.79	-2.372228555	0.030667762	-2.217629547	0.034559561	-216257.1799	0.010464561	0.178295261	-216257.3345	0.01201435	0.194473381
102	mobley_3980099	-1.24	-0.829890607	0.028369794	-0.883271615	0.032663817	-1004172.739	0.010383089	0.178289517	-1004172.686	0.012420595	0.199769771
103	mobley_547634	-2.78	-3.194168934	0.034523771	-3.158427864	0.037234055	-289518.4662	0.009593703	0.196942939	-289518.5019	0.01012151	0.212139336
104	mobley_3414356	-3.92	-3.113451537	0.031261975	-3.169979644	0.05080639	-194634.7347	0.028828818	0.347845292	-194634.6782	0.027800675	0.347314483
105	mobley_9507933	-4.72	-3.43166132	0.029779619	-3.345962625	0.032070824	-203731.8456	0.008406578	0.143700441	-203731.9313	0.008428612	0.149096468
106	mobley_4193752	-4.12	-3.514982003	0.028337558	-3.444129463	0.032435979	-272261.3972	0.010964235	0.184071654	-272261.468	0.0113517	0.199156638
107	mobley_7239499	-3.52	-4.384999468	0.036359418	-4.432936103	0.040009039	-668260.9387	0.010214073	0.217601225	-668260.8907	0.013205629	0.267570397
108	mobley_7983227	-4.42	-3.136207118	0.030463423	-3.284052997	0.044561626	-170141.0067	0.024383358	0.393318117	-170140.8589	0.021521389	0.343444582
109	mobley_1417007	-9.01	-8.371891092	0.041517187	-8.19049653	0.057473376	-1453347.471	0.029236541	0.645572087	-1453347.653	0.026920937	0.549640318
110	mobley_8558116	-6.32	-5.064301269	0.03004488	-5.489127959	0.049739355	-203908.2616	0.038394116	0.200274822	-203907.8368	0.009859026	0.16702614
111	mobley_6190089	-2.37	-0.355993413	0.026276255	-0.992590556	0.04582559	-1195641.903	0.020469337	0.558894607	-1195641.266	0.031472994	0.363278215
112	mobley_9414831	-2.44	-3.464048783	0.032155849	-3.392712837	0.035688488	-265016.4284	0.010183051	0.1729191	-265016.4998	0.011660834	0.191374476
113	mobley_6102880	-2.87	-3.131882421	0.035431882	-3.179713143	0.03862545	-335624.6739	0.010042156	0.217313771	-335624.6261	0.011647411	0.23790561
114	mobley_4218209	-7.48	-7.261916146	0.031493272	-8.018915812	0.035417968	-250594.0245	0.012166576	0.261562466	-250593.2675	0.010704238	0.246162918
115	mobley_4587267	-23.62	-18.43358562	0.115006283	-26.1820681	0.586675592	-429060.8332	0.573825816	1.887746643	-429053.0847	0.041057735	0.38641851
116	mobley_6497672	-4.22	-3.274052552	0.026063271	-3.188990101	0.029775528	-144105.2976	0.010225669	0.177368598	-144105.3827	0.010135268	0.182772465
117	mobley_1592519	-2.23	-2.667552379	0.037620042	-2.313673512	0.074982775	-289782.6559	0.05043667	0.666177832	-289783.0097	0.04078347	0.653887434
118	mobley_2457863	-7.66	-7.197857792	0.032971156	-7.906436614	0.062320755	-262964.2944	0.038487757	0.775852595	-262963.5858	0.036269435	0.530023584
119	mobley_4465023	-1.17	-0.06294322	0.021028065	-0.094695476	0.022984732	-621926.8113	0.006487785	0.150409533	-621926.7796	0.006635286	0.152829372
120	mobley_6619554	-2.49	-2.536115476	0.036171007	-2.542390748	0.086625183	-265277.1852	0.058747994	0.719046262	-265277.1789	0.052385625	0.598364803
121	mobley_1857976	-1.79	-0.062728922	0.024708385	-0.093074447	0.027515325	-622703.0504	0.00749527	0.136802571	-622703.02	0.009508402	0.162134487
122	mobley_4338603	-15.83	-15.1857205	0.033811004	-14.9941865	0.038819352	-544794.7372	0.011351776	0.251085245	-544794.9287	0.015326295	0.342345641
123	mobley_8449031	-3.22	-0.481697291	0.031166369	-1.966562898	0.048303147	-182248.1049	0.031877684	0.455704222	-182246.62	0.018592061	0.303626974
124	mobley_1352110	-3.64	-4.481922041	0.043091832	-3.925458478	0.169593884	-574601.9235	0.14662478	1.240665968	-574602.48	0.073527908	0.827971992
125	mobley_4149784	-3.67	-3.821128914	0.036171784	-3.927963695	0.04237327	-954702.7971	0.013902277	0.233264185	-954702.6903	0.017141259	0.256642822
126	mobley_1019269	-4.72	-3.278441139	0.027689693	-3.353988874	0.043436123	-145632.6555	0.024232976	0.38173234	-145632.58	0.023081174	0.371757867
127	mobley_7608435	-2.04	-2.523601001	0.039247138	-2.203530116	0.086801178	-314288.0137	0.058916667	0.768824737	-314288.3338	0.050228807	0.729534939
128	mobley_3151666	-3.64	-2.416810293	0.038789747	-2.367139173	0.095829226	-292667.0408	0.048730087	0.617890328	-292667.0905	0.072828392	0.619981788
129	mobley_282648	-2.4	-3.350985437	0.030017317	-3.333530867	0.032933447	-240509.5422	0.009558414	0.207709035	-240509.5596	0.00960257	0.211473548
130	mobley_7794077	-15.46	-17.37475315	0.036951597	-17.45517167	0.046375465	-468364.6513	0.01609881	0.285493211	-468364.5709	0.022936685	0.401349022
131	mobley_2245668	-4.5	-3.270058957	0.028452535	-3.440164427	0.040354758	-145633.3066	0.021050312	0.339070493	-145633.1365	0.019386699	0.266526806
132	mobley_3867265	-3.8	-3.217601085	0.024189394	-3.126624246	0.028343155	-120359.6317	0.009134837	0.160751792	-120359.7227	0.011608722	0.21463917
133	mobley_7378987	-12.64	-16.78460399	0.040297671	-16.46836559	0.04580185	-423888.4373	0.015297503	0.251207047	-423888.7536	0.015488498	0.260562443
134	mobley_6456034	-1.69	-2.023064203	0.036303994	-1.833922571	0.046710806	-289795.7066	0.022682671	0.378668278	-289795.8957	0.018692668	0.346129466
135	mobley_5220185	-5.45	-6.007867567	0.030461676	-5.803421417	0.033296027	-213798.7553	0.009913006	0.203587182	-213798.9598	0.009079868	0.191826146
136	mobley_1893815	-1.43	-0.044841105	0.026209884	0.007541893	0.030327045	-1195637.924	0.009939125	0.231869341	-1195637.976	0.011575208	0.27637604
137	mobley_7463408	-7.78	-9.003892857	0.039641803	-9.714653013	0.127064416	-871809.0532	0.057421822	0.916605462	-871808.3425	0.106191466	0.400646956
138	mobley_3006808	-4.31	-3.825450797	0.027323691	-3.979238327	0.036677036	-282202.8244	0.019579818	0.363181403	-282202.6706	0.014671457	0.269246985
139	mobley_4678740	1.07	-0.238057927	0.033374891	-0.45903006	0.041523381	-564875.3832	0.016285381	0.281813923	-564875.1622	0.018576711	0.311149499
140	mobley_2913224	-9.94	-11.03596484	0.039452597	-11.40014284	0.073560046	-404234.8857	0.059466003	0.651816571	-404234.5216	0.017842856	0.43817684
141	mobley_8883511	-3.93	-4.581309701	0.030759483	-4.578035713	0.092609713	-239884.0866	0.086751142	0.245916551	-239884.0898	0.01022998	0.176275295
142	mobley_2043882	-3.9	-3.603849941	0.032911108	-3.511733719	0.036813999	-242160.0101	0.011710932	0.206011125	-242160.1023	0.011618242	0.188978018
143	mobley_4059279	-7.58	-6.877029866	0.032730911	-7.620075542	0.039017964	-216053.5954	0.016413912	0.470277065	-216052.8524	0.013478593	0.25189337
144	mobley_2960202	-3.71	-3.103194668	0.041141087	-3.283627698	0.044986193	-2100612.033	0.012106171	0.257575539	-2100611.853	0.013587092	0.284687508
145	mobley_2178600	-0.1	1.137131246	0.0280032	1.146383272	0.038177948	-409747.3111	0.018672052	0.354791803	-409747.3203	0.018020292	0.328900665
146	mobley_6988468	-4.33	-3.454570531	0.029397944	-3.376119631	0.034753553	-203730.2511	0.0146372	0.226168493	-203730.3296	0.011372016	0.193955376
147	mobley_550662	-4.42	-4.176569411	0.032373675	-4.411236098	0.056341416	-263846.4479	0.030845461	0.611062365	-263846.2132	0.034276201	0.740633908
148	mobley_8260524	-0.48	0.174911916	0.019107199	0.178623969	0.024674386	-72693.70637	0.010249533	0.172261711	-72693.71009	0.011776557	0.188757526
149	mobley_3572203	-2.11	-2.33355577	0.036991403	-2.138065775	0.058569705	-289785.6641	0.034773981	0.498904706	-289785.8596	0.029203025	0.407545848
150	mobley_2782339	-9.61	-11.75377417	0.034767331	-11.35201208	0.042753614	-319724.1997	0.015429488	0.26313959	-319724.6015	0.019520122	0.328323555
151	mobley_7176290	-9.62	-8.273781287	0.031275016	-8.28251955	0.066486427	-319124.3223	0.038087347	0.646074219	-319124.3136	0.044628157	0.590290144
152	mobley_2023925	0.1	-0.99085887	0.030572089	-0.593086777	0.07836133	-716864.811	0.059784135	0.726119713	-716865.2087	0.04039434	0.910211472
153	mobley_9100956	1.7	1.819604978	0.028342315	1.903598242	0.030035419	-171539.2631	0.006802023	0.145782421	-171539.3471	0.007250656	0.151382297
154	mobley_6911232	-2.1	-0.541062025	0.0234987	-0.569474098	0.02936402	-121119.9972	0.012968974	0.206636515	-121119.9688	0.011910603	0.197300328
155	mobley_186894	-1.1	-0.086505536	0.024631045	-0.092261243	0.039291493	-322453.2569	0.019428739	0.340331919	-322453.2511	0.023657074	0.469377747
156	mobley_7532833	-3.88	-2.850382557	0.020456151	-2.835946775	0.022164275	-82723.35728	0.006114819	0.11151412	-82723.37171	0.005950627	0.112659871
157	mobley_9571888	-4.23	-10.15321125	0.043270524	-9.550306649	0.049590248	-2325905.899	0.017120889	0.279227423	-2325906.502	0.017138542	0.29666933
158	mobley_5520946	-2.55	-1.903933605	0.026692986	-1.813040233	0.029698405	-392937.7722	0.008363642	0.18173961	-392937.8631	0.009976438	0.213858077
159	mobley_2881590	-1.88	-1.393696242	0.030228971	-1.332002945	0.103138663	-273120.0597	0.070838215	0.845694366	-273120.1214	0.068598401	0.791856398
160	mobley_3265457	-7.78	-8.467458266	0.045176791	-8.700732253	0.105514298	-691488.0868	0.065938834	0.447259053	-691487.8535	0.068879567	0.230555239
161	mobley_9913368	-0.78	0.962729682	0.02088156	0.907721984	0.023165013	-621924.6583	0.00705226	0.125571483	-621924.6032	0.007130494	0.131148032
162	mobley_1563176	-0.99	0.047484363	0.026685746	0.043456003	0.047516962	-346959.0791	0.027600277	0.409302921	-346959.0751	0.027999239	0.466327249
163	mobley_4287564	-4.63	-3.619000232	0.027786886	-3.581447405	0.029224913	-179218.0456	0.006489295	0.142982299	-179218.0831	0.006314549	0.141480899
164	mobley_2402487	-6	-6.447615746	0.03769633	-6.277865094	0.045639675	-358217.8839	0.019761574	0.458820145	-358218.0537	0.016475645	0.347719716
165	mobley_8809274	-0.25	-0.616815808	0.028778217	-0.720141307	0.032825238	-354816.4798	0.01072659	0.238405805	-354816.3765	0.011586664	0.252267256
166	mobley_820789	-6.35	-6.268034717	0.029974987	-6.283962405	0.072160292	-191741.0601	0.048858312	0.521968304	-191741.0442	0.043834612	0.534089688
167	mobley_9794857	-2.21	-0.54914294	0.027700229	-0.536138619	0.029494313	-170125.2581	0.007283026	0.159593406	-170125.2711	0.007040549	0.149058286
168	mobley_5935995	2.51	2.583157851	0.026906509	2.603436212	0.028783884	-147774.522	0.007184038	0.15344234	-147774.5423	0.007276082	0.154419023
169	mobley_8823527	-3.61	-1.719927645	0.038853513	-1.740377334	0.043522214	-1721132.331	0.014330374	0.234242005	-1721132.311	0.013387605	0.225752987
170	mobley_7758918	-6.46	-6.44566969	0.027636234	-6.43941567	0.032622257	-167236.0417	0.011930303	0.252325466	-167236.048	0.012574502	0.24968397
171	mobley_8208692	-4.61	-0.811258694	0.042194496	-0.958828821	0.046244163	-2580549.172	0.01290434	0.27763681	-2580549.025	0.013842872	0.296818061
172	mobley_8785107	-2.92	-1.690293812	0.028780619	-1.476086279	0.030699824	-193894.7527	0.00747654	0.162290283	-193894.9669	0.007632595	0.165863429
173	mobley_2659552	-9.76	-7.631716669	0.038043224	-7.347344735	0.041878097	-323400.681	0.013415698	0.227182319	-323400.9654	0.01124754	0.191623438
174	mobley_3053621	-0.9	-0.871905717	0.024881672	-0.907304105	0.029366879	-144749.1187	0.010118441	0.168564444	-144749.0833	0.011871525	0.197092702
175	mobley_9055303	2	2.474498182	0.014272161	2.470181204	0.01542651	-25248.46734	0.004488318	0.076019433	-25248.46303	0.003760007	0.062894928
176	mobley_3187514	-5.53	-5.601970755	0.030613136	-6.36474031	0.034088899	-203729.2301	0.012017065	0.240733783	-203728.4673	0.008971013	0.192498368
177	mobley_6175884	-4.27	-4.590088008	0.030799904	-4.443558236	0.034030375	-239885.5146	0.009668483	0.170583024	-239885.6612	0.010768136	0.179564834
178	mobley_2925352	-6.13	-6.011655888	0.030370723	-5.936527174	0.033539796	-216111.1972	0.009556802	0.172443518	-216111.2723	0.010545361	0.181141602
179	mobley_5371840	-3.1	-3.967487166	0.035699902	-4.050956201	0.039255277	-668250.5468	0.010667241	0.231284667	-668250.4633	0.012357337	0.262246129
180	mobley_4762983	1.66	2.776479936	0.028744794	2.767147841	0.041982948	-171504.6386	0.023249902	0.418754816	-171504.6293	0.019893387	0.398768423
181	mobley_2390199	-2.92	-2.289786894	0.034319708	-2.086659313	0.057098872	-218396.9011	0.034466161	0.552641912	-218397.1042	0.02990857	0.535816255
182	mobley_1760914	-1.14	-0.651409204	0.02824793	-0.683274955	0.030975472	-455730.5076	0.008646594	0.14386902	-455730.4757	0.009315081	0.153929348
183	mobley_4043951	1.68	2.537675034	0.024550499	2.55750085	0.036890929	-122492.7504	0.02103427	0.320480393	-122492.7703	0.017770006	0.300323521
184	mobley_1396156	-5.22	-1.446409063	0.034408744	-1.513687384	0.03808944	-1704608.456	0.010603528	0.224878631	-1704608.389	0.01242614	0.264926972
185	mobley_1903702	-4.62	-3.404307234	0.027876405	-3.450880546	0.033240179	-145628.562	0.012693666	0.276578959	-145628.5154	0.012910709	0.255758772
186	mobley_5747188	-3.58	-3.208239795	0.030317209	-3.179758219	0.037419688	-296766.4343	0.018101687	0.268838975	-296766.4628	0.012386638	0.207418447
187	mobley_7393673	-5.33	-6.561728075	0.035849895	-6.426911053	0.03920873	-358131.4724	0.01083325	0.23380446	-358131.6072	0.011608199	0.246951219
188	mobley_9883303	2.71	2.885794253	0.029694958	2.934678922	0.038992731	-172282.9394	0.017869159	0.23564758	-172282.9883	0.017869966	0.237054816
189	mobley_9185328	-4.39	-2.622561454	0.026407299	-3.223327658	0.040210246	-108748.1085	0.019958072	0.330434821	-108747.5078	0.022829669	0.304601588
190	mobley_3761215	-0.19	0.550402833	0.023422835	0.569745037	0.027205814	-909165.3758	0.00892673	0.212740798	-909165.3952	0.010575473	0.263036187
191	mobley_2484519	-1.93	-1.860945526	0.028644756	-1.833865415	0.031674211	-455730.3987	0.010195872	0.176752836	-455730.4258	0.008875686	0.155178367
192	mobley_3047364	-7.65	-10.87678087	0.048830535	-11.34602223	0.082949838	-638532.2518	0.056056097	0.933211705	-638531.7826	0.036796311	0.691135601
193	mobley_9139060	2.11	2.03394843	0.030325908	2.115131302	0.033035264	-196046.0973	0.009336638	0.157295453	-196046.1785	0.009192123	0.157821167
194	mobley_8614858	2.67	3.040677223	0.030362537	3.062569498	0.048256192	-172281.383	0.027058954	0.421655294	-172281.4049	0.025972859	0.388361866
195	mobley_8765203	0.68	1.734246753	0.024214493	1.502915327	0.031696409	-121717.1831	0.008404516	0.143529391	-121716.9518	0.018646307	0.365314599
196	mobley_5708811	-9.86	-10.06680049	0.039641038	-10.09450392	0.046378023	-906558.8825	0.018604877	0.321819555	-906558.8548	0.015276375	0.262540575
197	mobley_8885088	0.56	1.263261282	0.023430572	1.311537463	0.026732627	-121751.8454	0.009108789	0.155340201	-121751.8937	0.009092392	0.159783625
198	mobley_8798016	-7	-7.212803074	0.029272781	-7.064731569	0.033070122	-225365.6573	0.009798047	0.170282847	-225365.8054	0.0118632	0.207374401
199	mobley_6081058	-3.43	-2.644918546	0.035180557	-2.428781181	0.08585463	-242126.6731	0.065237577	0.628193902	-242126.8892	0.043329025	0.582860371
200	mobley_1527293	-8.42	-10.00877424	0.043515524	-10.24192346	0.051107925	-517111.3906	0.021898376	0.39410922	-517111.1575	0.015455752	0.314772784
201	mobley_5977084	-4.77	-3.440498281	0.027711643	-3.395283081	0.029087897	-179237.8845	0.006260266	0.142970293	-179237.9297	0.006243368	0.140826101
202	mobley_1636752	-5.1	-3.655666726	0.019631779	-3.604662141	0.020685144	-72116.03578	0.004304731	0.074818793	-72116.08678	0.00489262	0.088653568
203	mobley_6060301	-3.95	-2.442105291	0.033282623	-2.973072401	0.04875699	-182264.1973	0.02234633	0.416846563	-182263.6663	0.027751625	0.404687165
204	mobley_3378420	-3.88	-2.717466868	0.036968149	-2.918375548	0.078928777	-268161.3195	0.055932233	0.652905871	-268161.1186	0.041649648	0.537459822
205	mobley_7066554	-7.03	-6.044483033	0.029493123	-6.016876942	0.031771938	-478082.1581	0.007700686	0.169626862	-478082.1857	0.008961652	0.197658168
206	mobley_9257453	-7.29	-5.750670951	0.032125849	-5.863974652	0.045446116	-764554.4318	0.022688367	0.437182432	-764554.3185	0.022770976	0.376179641
207	mobley_588781	-0.04	-0.016292478	0.037068142	0.119624365	0.059337126	-291780.8734	0.030103058	0.476848411	-291781.0093	0.035222907	0.49549372
208	mobley_9740891	-4.71	-3.673917001	0.030367843	-3.746239736	0.03211371	-775179.1246	0.006741301	0.151787893	-775179.0523	0.007977429	0.169308104
209	mobley_1571523	-6.16	-5.549961676	0.032843891	-5.564608239	0.037043561	-240620.9978	0.010606432	0.264304866	-240620.9831	0.013453915	0.320837593
210	mobley_7977115	-4.06	-2.88189687	0.03154258	-3.044705368	0.047238756	-194642.842	0.024435507	0.475679544	-194642.6792	0.025287777	0.468265014
211	mobley_2771569	-7.77	-7.761955145	0.0318116	-8.146759216	0.034388225	-191547.0556	0.009233333	0.200065659	-191546.6708	0.009236759	0.192948812
212	mobley_4219614	-1.34	-0.53722025	0.029991192	-0.62310109	0.033766826	-1290644.21	0.009996422	0.171072916	-1290644.124	0.011865855	0.204761107
213	mobley_3999471	-0.84	0.135070642	0.022649523	0.17707714	0.02446466	-622699.8114	0.006134446	0.135911184	-622699.8534	0.006920062	0.160973881
214	mobley_3843583	-7.28	-8.22024816	0.033741672	-9.003412212	0.038279119	-274988.8347	0.015078744	0.310310877	-274988.0515	0.009971058	0.210636303
215	mobley_5063386	-4.58	-5.367844406	0.035617419	-4.063684954	0.075525714	-319116.9323	0.064175448	1.71376766	-319118.2365	0.017805753	0.334774246
216	mobley_6804509	-1.34	-0.296205289	0.030169529	-0.389301402	0.034354597	-1290641.937	0.010759616	0.189943712	-1290641.844	0.012420488	0.201695157
217	mobley_3515580	-5.94	-5.089032347	0.040839028	-4.925119006	0.045266327	-262998.1519	0.013802534	0.234081998	-262998.3158	0.013809568	0.25047417
218	mobley_5665561	-2.47	-3.127105188	0.03599764	-3.068714908	0.038115781	-289519.567	0.008699186	0.183646132	-289519.6254	0.00901703	0.193162385
219	mobley_6861308	-9.13	-9.699608483	0.045587671	-10.27697805	0.092022129	-333346.6948	0.02008431	0.798922306	-333346.1174	0.077372198	1.162800672
220	mobley_6195751	-8.68	-10.16177362	0.04282391	-10.39382796	0.049350975	-977952.1352	0.019237527	0.421010499	-977951.9031	0.015216735	0.306779042
221	mobley_2123854	-10.17	-9.031502158	0.031459142	-8.948260015	0.033470398	-249092.2835	0.007458821	0.163156084	-249092.3668	0.00865771	0.191902
222	mobley_2850833	-4.68	-8.258830858	0.038604078	-0.79197064	0.071766022	-262224.1868	0.059262167	0.279695039	-262231.6537	0.012168921	0.225701563
223	mobley_7010316	-5.46	-4.23516399	0.030561567	-4.204925849	0.032486273	-193900.0777	0.008203226	0.173864097	-193900.108	0.007352251	0.157274079
224	mobley_8118832	-5.03	-3.517601732	0.025268008	-3.725687274	0.041317875	-120348.0837	0.025605109	0.390665535	-120347.8756	0.020324195	0.295671902
225	mobley_4780078	-6.01	-4.970879951	0.03412188	-6.158734484	0.119126901	-240622.2591	0.03061387	1.038336236	-240621.0713	0.109953203	0.590690722
226	mobley_7542832	-1.16	0.132045613	0.030811772	0.180137452	0.036060025	-194639.4465	0.013576266	0.222188654	-194639.4946	0.012909109	0.215155966
227	mobley_6978427	-3.3	-3.840286355	0.034263776	-3.713292742	0.041678681	-289051.1407	0.017157737	0.391303559	-289051.2677	0.016392625	0.295194841
228	mobley_7814642	-1.12	-0.421432729	0.028662213	-0.501765888	0.030471949	-1004169.914	0.007264696	0.162794094	-1004169.833	0.007364879	0.164966516
229	mobley_2636578	-4.8	-4.844725381	0.035713666	-7.22712917	0.609027438	-422963.4372	0.575913959	1.542704168	-422961.0548	0.194838564	1.259116795
230	mobley_5747981	-5.73	-5.115757447	0.039593047	-6.333953952	0.089960087	-335260.5059	0.075765572	0.91589589	-335259.2877	0.028014032	0.442323024
231	mobley_6303022	-4.73	-3.342471664	0.029711238	-3.349366433	0.03392485	-203725.8694	0.010923262	0.18118792	-203725.8625	0.012199186	0.199197778
232	mobley_6338073	-6.68	-11.27944414	0.050439519	-10.69606499	0.108989581	-663009.0722	0.089545902	1.164774692	-663009.6556	0.036278301	0.691103277
233	mobley_2310185	-5	-3.698045769	0.022729513	-3.740183787	0.029121126	-96617.93604	0.012268347	0.237301042	-96617.89391	0.01344979	0.249342657
234	mobley_7497999	-4.58	-5.242180218	0.031534242	-5.132633626	0.033380108	-239882.4627	0.007823573	0.16926973	-239882.5723	0.007656034	0.168395778
235	mobley_4584540	-4.59	-3.704342735	0.029501212	-3.618781777	0.032040017	-203712.413	0.008480536	0.144302814	-203712.4986	0.009182686	0.157171273
236	mobley_2295058	-9.51	-9.810569133	0.034846527	-9.49302413	0.038930984	-333625.5316	0.010829393	0.193737955	-333625.8492	0.013567067	0.227069421
237	mobley_5600967	-11.01	-9.12139906	0.038822912	-8.994087489	0.047512612	-370260.1288	0.020000223	0.311186683	-370260.2562	0.018714188	0.304231782
238	mobley_1899443	1.47	2.59174722	0.028228271	2.554410445	0.038532522	-146996.8524	0.0202963	0.329269098	-146996.815	0.01661265	0.322525494
239	mobley_8191186	0.06	0.399256789	0.022545798	0.339776571	0.026756782	-521769.2921	0.009535924	0.225645454	-521769.2326	0.010801784	0.257147798
240	mobley_4603202	-4.23	-2.522686763	0.041528352	-2.439068982	0.048288856	-718584.9582	0.020258318	0.293496026	-718585.0418	0.014028907	0.230736226
241	mobley_1659169	-7.17	-6.390500386	0.028704955	-6.29029912	0.03938598	-179407.9001	0.021978094	0.343523085	-179408.0003	0.01562832	0.298431862
242	mobley_3525176	-0.23	-0.125042421	0.034988178	-0.095618406	0.05031202	-267275.0521	0.024581641	0.436245674	-267275.0815	0.026511689	0.421345734
243	mobley_6359156	-2.46	-2.416363918	0.036043641	-2.377563204	0.039719333	-861712.7206	0.012457355	0.202102286	-861712.7594	0.011103857	0.190155952
244	mobley_8739734	-3.24	-2.821224576	0.028595322	-2.802273251	0.032964194	-169385.7333	0.012330045	0.216883909	-169385.7522	0.010812752	0.187673274
245	mobley_397645	-3.64	-4.891925731	0.034026827	-4.635083886	0.036240511	-311278.0669	0.009067308	0.205165909	-311278.3237	0.008563503	0.187091668
246	mobley_3573480	-3.04	-2.638399845	0.033750475	-2.419466978	0.078786645	-218389.4672	0.052779033	0.603758293	-218389.6861	0.047776714	0.551509591
247	mobley_2996632	-1.08	0.120171607	0.021008213	0.156411703	0.023996324	-884661.3186	0.007821135	0.184408591	-884661.3548	0.008562034	0.207336344
248	mobley_4561957	2.34	2.587195682	0.027618416	2.63429425	0.030595885	-147776.7696	0.009450446	0.204420203	-147776.8167	0.00916626	0.206831544
249	mobley_1235151	-2.82	-1.403264608	0.0297748	-1.435345864	0.074366729	-250770.6977	0.055485369	0.809107663	-250770.6656	0.039563183	0.796532966
250	mobley_8764620	-6.75	-5.856068707	0.028375615	-5.800529222	0.02970314	-212204.0915	0.005672153	0.126169932	-212204.1471	0.006702813	0.145808298
251	mobley_7039935	-7.67	-7.971050762	0.034783741	-9.261302678	0.098178705	-287376.791	0.018283316	1.222543705	-287375.5008	0.089971494	1.055312159
252	mobley_4479135	-2.78	-3.065034357	0.036999254	-2.90581384	0.042570611	-336999.8402	0.018539755	0.33848646	-336999.9994	0.009979461	0.223489572
253	mobley_4924862	-2.13	-3.121015092	0.035631079	-2.571960909	0.046728137	-240776.7319	0.027686654	0.997014097	-240777.281	0.012140602	0.274058868
254	mobley_2661134	-9.65	-8.370758595	0.031862107	-8.725153768	0.07051307	-249095.2916	0.0347813	0.754325008	-249094.9372	0.05241336	0.565382698
255	mobley_6235784	0	0.840315897	0.024978682	0.811240421	0.033306619	-385241.5118	0.015849248	0.24460335	-385241.4827	0.015303518	0.214173771
256	mobley_5499659	-8.41	-6.070395403	0.026956776	-6.125249869	0.031529586	-165498.2378	0.00952216	0.206454373	-165498.183	0.013295695	0.253130265
257	mobley_1502181	-2.49	-2.267236956	0.037623465	-2.130602585	0.07456893	-267401.1165	0.051103169	0.619978164	-267401.2531	0.039159498	0.597288354
258	mobley_6055410	-9.4	-8.439925242	0.051373196	-8.054254277	0.062174138	-576785.9819	0.032633774	0.869031047	-576786.3676	0.012706492	0.270073964
259	mobley_9626434	-6.69	-4.659668852	0.033380957	-5.228309982	0.042130471	-192507.9076	0.023579439	0.478040485	-192507.339	0.010232223	0.163801857
260	mobley_8320545	-3.71	-1.906647521	0.022609169	-1.895381599	0.029144149	-177253.0619	0.012494271	0.257337558	-177253.0731	0.013494446	0.274017167
261	mobley_6739648	-5.06	-3.769481065	0.026099814	-3.653193667	0.02727273	-191768.6389	0.005458693	0.120882008	-191768.7552	0.005727496	0.130800827
262	mobley_2451097	-4.1	-3.619349601	0.027414554	-3.612112104	0.029254047	-202237.6306	0.006773358	0.149147308	-202237.6379	0.007639575	0.166372893
263	mobley_637522	-3.95	-5.471090614	0.03609815	-5.348580067	0.041896723	-336265.007	0.014251345	0.229417473	-336265.1295	0.015784742	0.255923484
264	mobley_766666	-0.44	0.705721417	0.022883976	0.581005374	0.024895055	-908395.0107	0.006652953	0.150153821	-908394.886	0.007199001	0.1717397
265	mobley_4983965	-1.46	0.392123998	0.026473193	0.334104359	0.066937316	-346954.1516	0.043731783	0.614887296	-346954.0936	0.043212331	0.636561397
266	mobley_9653690	-4.44	-3.661035003	0.036454844	-4.189531229	0.088965917	-290368.8515	0.074102483	0.54828844	-290368.323	0.033087775	0.347169696
267	mobley_4553008	-1.01	-0.454466694	0.027521497	-0.509608373	0.030569425	-717696.8168	0.009607969	0.166026368	-717696.7617	0.009205642	0.163429845
268	mobley_5510474	-3.81	-3.489134003	0.039211836	-3.616367441	0.043368352	-1527674.074	0.012401981	0.254401336	-1527673.947	0.0137636	0.288256886
269	mobley_8691603	-5.49	-5.878965932	0.031063833	-6.189917855	0.046986469	-216108.0098	0.022488387	0.560704519	-216107.6989	0.027148463	0.408526219
270	mobley_5056289	-3.3	-1.793640708	0.02703915	-1.669113545	0.029294994	-169390.375	0.008242954	0.142063539	-169390.4995	0.007689915	0.130007642
271	mobley_5006685	-4.09	-4.060867783	0.036213819	-4.332186353	0.088071047	-289626.6476	0.051382304	1.209312045	-289626.3763	0.061684095	0.957773205
272	mobley_1363784	-4.84	-3.120574173	0.029583429	-3.038457528	0.031018036	-203751.3849	0.006064303	0.13340924	-203751.467	0.007082624	0.15412407
273	mobley_2328633	2.55	2.557477425	0.034453488	2.762881407	0.045502569	-245055.7074	0.021186204	0.37335304	-245055.9128	0.020846719	0.352840097
274	mobley_3060426	2.93	3.098460626	0.034080772	3.170930422	0.036422278	-221291.9921	0.008605753	0.180228606	-221292.0645	0.009540669	0.195743563
275	mobley_5052949	-1.28	0.800734704	0.031647547	0.742324653	0.105234358	-395966.8681	0.072779635	0.7243457	-395966.8097	0.069107362	0.785118519
276	mobley_6430250	-0.53	-0.468069814	0.031954269	-0.46614006	0.038861118	-218263.4833	0.01648639	0.321657546	-218263.4852	0.014741443	0.318152061
277	mobley_4936555	-6.78	-9.418382669	0.047102465	-8.767064492	0.125294585	-489716.8162	0.114762089	0.955971048	-489717.4675	0.017599823	0.334064967
278	mobley_4883284	-5.49	-5.801216162	0.027923486	-6.529122063	0.033448862	-179217.4106	0.014795438	0.241198353	-179216.6827	0.010963589	0.184727099
279	mobley_5076071	-5.66	-8.398539065	0.04736022	-8.325904643	0.089059824	-776713.8032	0.064404584	0.675307245	-776713.8758	0.039251896	0.574073965
280	mobley_197466	-4.61	-3.115451355	0.028016746	-3.066186639	0.037713906	-168635.3858	0.017460902	0.309309362	-168635.4351	0.018235064	0.350386058
281	mobley_5110043	-2.63	-3.089674324	0.03479235	-3.000831627	0.037046425	-289516.073	0.009058926	0.187860519	-289516.1619	0.00893677	0.190292486
282	mobley_9112978	1.31	2.413229056	0.02500912	2.418531172	0.027643759	-122494.7834	0.008745578	0.156076509	-122494.7887	0.00788899	0.166763695
283	mobley_5627459	-2.86	-2.690541288	0.025830053	-2.501289954	0.031088297	-144885.2329	0.011579332	0.198801905	-144885.4222	0.012853392	0.214970638
284	mobley_4683624	-5.21	-5.740107028	0.034751364	-5.694855668	0.040786837	-265121.8921	0.01475454	0.306755201	-265121.9373	0.015434126	0.319140982
285	mobley_8337977	-3.05	-2.813687213	0.030344705	-2.842363265	0.045730981	-193881.5408	0.026971502	0.614198657	-193881.5121	0.02104898	0.557233637
286	mobley_7463799	-6.92	-6.082240303	0.037628818	-6.068728285	0.055525437	-265131.6766	0.033180206	0.422942269	-265131.6901	0.023795381	0.403890746
287	mobley_8057732	-6.62	-5.797974809	0.030721346	-6.201853487	0.047774922	-478077.4597	0.023461501	0.57857245	-478077.0558	0.028074901	0.387671277
288	mobley_8011706	-7.81	-6.196591278	0.026619266	-6.072804929	0.031357159	-154875.4888	0.011319579	0.204052694	-154875.6126	0.012105916	0.213174324
289	mobley_9007496	-9.45	-10.73801207	0.039415068	-10.02984765	0.050387319	-416998.7991	0.024331893	0.632224263	-416999.5073	0.019831623	1.06259872
290	mobley_1075836	-2.93	-3.333395352	0.027857315	-3.189730923	0.032104209	-191759.8626	0.010832757	0.24341621	-191760.0063	0.011717576	0.239446957
291	mobley_8492526	-3.03	-2.639730234	0.029267877	-2.515042189	0.054917233	-169382.6817	0.03776322	0.560912829	-169382.8064	0.027078275	0.489089398
292	mobley_6571751	0.67	1.325498323	0.028182136	1.333719562	0.029681896	-170764.0792	0.006592057	0.144697269	-170764.0874	0.006582321	0.144177043
293	mobley_4630641	-4.84	-3.451524374	0.031123935	-3.74878315	0.03526078	-192500.8248	0.011152976	0.236552077	-192500.5276	0.012257013	0.216073342
294	mobley_2487143	-3.28	-2.665197425	0.031476554	-2.638578324	0.061423257	-193883.6097	0.042592034	0.541644067	-193883.6363	0.031112082	0.46530335
295	mobley_3425174	-0.77	-0.204370593	0.018214988	-0.177238982	0.019589374	-373560.5665	0.004890445	0.113827511	-373560.5936	0.005295408	0.12795685
296	mobley_3040612	-0.85	-0.791871803	0.031515432	-0.825690656	0.037150823	-218263.2679	0.013459788	0.232602531	-218263.2341	0.014345567	0.233932712
297	mobley_3682850	-4.91	-3.787651841	0.028383678	-3.711031974	0.032283573	-193145.2565	0.012522253	0.198266911	-193145.3332	0.008932473	0.16125392
298	mobley_3144334	-5.91	-5.381724583	0.032384936	-5.344533995	0.038348371	-240618.382	0.013147841	0.332405142	-240618.4192	0.015778079	0.393612326
299	mobley_778352	1.31	2.314387912	0.024663397	2.285637649	0.027512857	-122499.2841	0.007278745	0.125624101	-122499.2554	0.009782333	0.154912276
300	mobley_1800170	-1.14	-0.179097617	0.021024967	-0.16437257	0.029579157	-297946.819	0.012750039	0.30375307	-297946.8337	0.016441222	0.421206185
301	mobley_9407874	-2.88	-2.361404748	0.03623644	-2.172231608	0.063296919	-242895.6363	0.040610166	0.626267963	-242895.8254	0.032314623	0.568447739
302	mobley_2972345	-3.78	-4.540070958	0.036663978	-4.566062303	0.041690815	-337026.0157	0.015599578	0.340605063	-337025.9897	0.012269062	0.27917755
303	mobley_3034976	-6.69	-12.4251976	0.028660427	-13.25146023	0.042261569	-142720.9427	0.007330052	0.127233597	-142720.1164	0.030180963	0.648751833
304	mobley_5571660	-5.21	-5.160949441	0.032161661	-5.839182312	0.036861601	-228240.9353	0.012823122	0.223523602	-228240.2571	0.012648031	0.21439921
305	mobley_1967551	-3.5	-3.172173704	0.02102243	-2.996395177	0.025486961	-95858.65382	0.009362241	0.175826615	-95858.8296	0.010954043	0.213396125
306	mobley_3969312	-4.02	-5.135544773	0.029246903	-4.947429189	0.031701614	-215381.5316	0.008352504	0.180411041	-215381.7197	0.008935695	0.193145209
307	mobley_7099614	-0.57	0.886421497	0.022309566	0.817383667	0.026470075	-359958.9199	0.009425356	0.16206106	-359958.8508	0.010682265	0.168350186
308	mobley_3746675	-1.24	-1.291581574	0.030335509	-1.058988249	0.038505535	-217490.6695	0.020413073	0.304618639	-217490.9021	0.012072266	0.209048738
309	mobley_6474572	-0.59	1.088047745	0.019375718	1.048727036	0.02090753	-335451.3446	0.005526862	0.129141556	-335451.3053	0.005582127	0.129536314
310	mobley_2078467	-7	-7.552656468	0.042813183	-7.682730349	0.055292099	-409274.0312	0.029057787	0.431485494	-409273.9012	0.019490834	0.311119363
311	mobley_9617923	-2.34	-2.103302994	0.038216762	-2.019354294	0.082707712	-291906.9497	0.056263786	0.655860939	-291907.0336	0.047057743	0.593748808
312	mobley_5759258	-4.57	-3.252679043	0.030118784	-3.374164967	0.055767428	-170137.7236	0.038014636	0.485172837	-170137.6021	0.027527302	0.424505304
313	mobley_6239320	-18.06	-21.48332225	0.037035992	-21.13466935	0.051066815	-315039.0605	0.019604227	0.350578727	-315039.4091	0.029186113	0.484306998
314	mobley_1079207	-0.98	-0.414859538	0.027433666	-0.468084166	0.030131848	-717694.8295	0.008749345	0.151794119	-717694.7762	0.008875313	0.151547518
315	mobley_2261979	-3.15	-4.320414756	0.033985834	-4.237628564	0.038784757	-288781.0189	0.01135329	0.193363616	-288781.1017	0.014843292	0.244353296
316	mobley_20524	-6.6	-6.173319617	0.029223778	-6.143146896	0.032658821	-191606.635	0.009281321	0.155855307	-191606.6652	0.01124395	0.198647708
317	mobley_5467162	-5.91	-5.79434842	0.035739377	-5.794911498	0.039231359	-289624.4513	0.011029576	0.17884851	-289624.4507	0.011838281	0.205354446
318	mobley_1424265	-0.83	-0.786283746	0.029594537	-0.769556733	0.032602561	-193755.4379	0.00959362	0.162005233	-193755.4547	0.009749502	0.154737334
319	mobley_8899867	-5.49	-4.410893225	0.028025438	-4.274487998	0.031852194	-169390.5927	0.010716799	0.236545361	-169390.7291	0.010690524	0.254281649
320	mobley_4613090	-7.63	-8.398727428	0.035170539	-8.119953552	0.049376716	-309503.4607	0.027568778	0.385032604	-309503.7395	0.021001329	0.314863007
321	mobley_8789864	-6.4	-6.455757459	0.044955807	-8.528575205	0.052146676	-321324.9606	0.019756169	0.874740588	-321322.8877	0.017548364	0.291617178
322	mobley_6917738	-6.55	-5.199311815	0.044651625	-6.115086916	0.057192371	-155630.8783	0.03353352	0.429744499	-155629.9625	0.012357293	0.204146977
323	mobley_6727159	-8.18	-6.288986338	0.031271521	-7.49434493	0.082296358	-270986.6125	0.062256027	0.982873448	-270985.4071	0.043806045	0.759160378
324	mobley_5286200	-2.32	-0.67772773	0.02961391	-0.686089714	0.034923069	-671718.264	0.013272064	0.265953146	-671718.2556	0.012903079	0.267247485
325	mobley_3777264	-8.84	-8.406213757	0.031729154	-9.119753992	0.037484375	-306738.0952	0.015878244	0.258185971	-306737.3817	0.012092168	0.195405688
326	mobley_1735893	-6.21	-5.988600622	0.034422071	-6.227605542	0.083652451	-240752.7319	0.063516497	0.668209005	-240752.4928	0.042172363	0.578408878
327	mobley_511661	0.56	1.903257182	0.021755227	1.844767744	0.023830683	-97213.67322	0.006867346	0.154637068	-97213.61473	0.006888477	0.15529423
328	mobley_2316618	-14.21	-13.77737875	0.069790764	-15.02081273	0.158632991	-559681.2111	0.13132743	0.694036961	-559679.9676	0.055197656	0.803291029
329	mobley_7326982	-4.74	-3.615297582	0.024882194	-3.568155481	0.027977436	-121119.5628	0.009343143	0.15121256	-121119.6099	0.008736077	0.142059207
330	mobley_5310099	1.58	2.688145365	0.026916013	2.753657719	0.046928253	-146998.7715	0.028070469	0.370598068	-146998.837	0.026264766	0.371633506
331	mobley_9557440	-17.74	-16.54366224	0.035025064	-16.44230868	0.041328852	-544846.4575	0.01238406	0.228465789	-544846.5589	0.018109499	0.326726819
332	mobley_7047032	1.09	0.656097544	0.025234659	0.691411932	0.028330672	-385235.4984	0.008680177	0.146098516	-385235.5337	0.009512808	0.162381923
333	mobley_2049967	-1.5	0.57412698	0.024328263	0.513038882	0.058589766	-322450.1587	0.036117641	0.518763039	-322450.0976	0.039197096	0.568152847
334	mobley_5816127	-6.62	-4.802840846	0.03129365	-5.986483137	0.043126352	-168003.0153	0.025454684	0.627653962	-168001.8317	0.015252829	0.17729743
335	mobley_299266	1.16	2.324403667	0.022055087	2.309838489	0.024232405	-97986.39599	0.006751468	0.121209697	-97986.38143	0.007429691	0.125654577
336	mobley_5852491	1.59	1.86851685	0.026080265	2.001013579	0.027846645	-147031.3572	0.00699724	0.153362967	-147031.4897	0.006803974	0.149701547
337	mobley_9534740	-25.47	-19.63625245	0.058485203	-27.33640552	0.351044379	-428309.9857	0.341059782	1.992250716	-428302.2855	0.059075059	0.50316587
338	mobley_2689721	1.23	1.609255298	0.026784472	1.669773849	0.030107027	-147032.4903	0.009682282	0.164486161	-147032.5508	0.009761073	0.164960447
339	mobley_1160109	-3.75	-3.222729515	0.036291797	-3.250172573	0.042629227	-290393.2077	0.018348934	0.299891246	-290393.1803	0.012785659	0.253347957
340	mobley_49274	0.6	0.782162914	0.029021235	0.803343901	0.058553311	-170716.5101	0.032155259	0.481913812	-170716.5313	0.039399206	0.474498115
341	mobley_7106722	2.51	2.78156874	0.027359265	2.845997875	0.031200332	-147775.7167	0.011703812	0.208907789	-147775.7811	0.009378278	0.182190906
342	mobley_3201701	-9.41	-12.00990632	0.047276688	-12.30325843	0.06060879	-498030.737	0.033474325	0.750113036	-498030.4437	0.017827217	0.355054221
343	mobley_2126135	-5.66	-4.644223313	0.03431908	-6.175945223	0.102202125	-240622.4195	0.027936563	1.134318785	-240620.8877	0.092125043	0.571857352
344	mobley_6353617	-8.26	-7.294706312	0.033173447	-7.967510721	0.067915623	-249829.1839	0.058853633	0.578380486	-249828.5111	0.006950122	0.152919
345	mobley_7943327	-2.68	-2.68319107	0.029772484	-2.51286961	0.037820345	-216266.0667	0.017060987	0.287101635	-216266.237	0.015902843	0.245103805
346	mobley_4687447	-6.4	-4.194797251	0.035272745	-5.514005224	0.047091012	-217014.6992	0.029934137	0.724560735	-217013.38	0.008794564	0.177120985
347	mobley_1875719	-3.41	-2.695659662	0.028547686	-2.63097635	0.033881706	-169387.244	0.013520822	0.296088315	-169387.3086	0.012255079	0.253579634
348	mobley_4395315	-6.79	-5.777042508	0.032226079	-5.962334657	0.052631641	-502585.9178	0.029399709	0.459711397	-502585.7325	0.029448711	0.342784272
349	mobley_9121449	-0.16	0.372222164	0.022270993	0.404323138	0.026096855	-97198.43085	0.008662471	0.18740546	-97198.46295	0.010488578	0.20705609
350	mobley_4690963	-3.54	-3.090826612	0.035660802	-3.110842053	0.038686204	-241509.6091	0.011064753	0.213178673	-241509.5891	0.010124271	0.21977437
351	mobley_3318135	-2.64	-1.970567039	0.038417477	-1.889912046	0.078550856	-267407.965	0.053573439	0.701438004	-267408.0457	0.0427109	0.585718927
352	mobley_8048190	-9.71	-8.598067763	0.025769955	-8.672415736	0.028785013	-130328.9113	0.008742773	0.15026608	-130328.8369	0.009383514	0.161591294
353	mobley_1615431	-0.53	-0.109639679	0.030505711	-0.023428923	0.033607972	-194632.332	0.010706789	0.176418324	-194632.4182	0.009179435	0.155247344
354	mobley_1781152	-2.4	-2.977253279	0.030953584	-2.825974587	0.034356556	-240787.2418	0.010965469	0.18596791	-240787.3931	0.010099853	0.170029804
355	mobley_7860938	-3.24	-1.405866232	0.038080768	-1.454734368	0.067568648	-231268.4478	0.035424466	0.471680844	-231268.3989	0.043133334	0.585442858
356	mobley_6973347	-2.94	-2.668383741	0.027789474	-2.540996358	0.030647355	-191749.4886	0.008752433	0.166710146	-191749.6159	0.009507913	0.164618064
357	mobley_6794076	-7.62	-7.580276813	0.031617442	-7.499374835	0.03297846	-249866.0414	0.006355292	0.141634312	-249866.1223	0.006893943	0.153406888
358	mobley_9974966	-1.21	0.151204739	0.03083904	0.065429813	0.034060081	-395959.4586	0.010234587	0.213164513	-395959.3728	0.010212541	0.201828432
359	mobley_3264884	-7.47	-8.328317543	0.033793206	-8.952780939	0.039240192	-274978.2964	0.015511979	0.25563498	-274977.672	0.012537558	0.211147664
360	mobley_6257907	-5.82	-5.667377686	0.029114585	-6.413909365	0.031920639	-465688.2596	0.010173073	0.223480996	-465687.5131	0.008232663	0.176302551
361	mobley_2492140	-1.23	0.033400858	0.02738084	0.065564998	0.032626749	-1482105.638	0.011746807	0.276549056	-1482105.67	0.013296874	0.301011251
362	mobley_4850657	-4.87	-6.840470965	0.026871059	-5.857064775	0.029185664	-653593.9062	0.009847127	0.210107655	-653594.8896	0.005725669	0.128961672
363	mobley_1674094	0.29	0.683493742	0.02648616	0.67216213	0.050614305	-146210.7975	0.032018582	0.455148749	-146210.7862	0.028898124	0.428914537
364	mobley_313406	-4.85	-3.542122105	0.02552396	-3.698152677	0.036570604	-121125.8244	0.017819314	0.328728048	-121125.6684	0.019193973	0.325051893
365	mobley_525934	-1.2	-0.071198047	0.018583725	-0.115643323	0.019915768	-273443.3889	0.004282354	0.073723293	-273443.3444	0.005739723	0.096644943
366	mobley_3325209	-4.04	-5.722480345	0.038085551	-6.27694559	0.06329707	-383366.0364	0.03312763	0.594060681	-383365.4819	0.03819123	0.411111311
367	mobley_7869158	-1.82	-1.732841962	0.029015131	-1.865862605	0.087340606	-273116.3809	0.071418837	0.892413585	-273116.2479	0.041059143	0.868767642
368	mobley_2269032	-10.21	-12.18269257	0.043251375	-12.47526316	0.063898532	-478379.7874	0.037482761	0.772157289	-478379.4949	0.028414496	0.655263485
369	mobley_3639400	-0.16	1.048301357	0.025455515	1.134572739	0.032542993	-385241.5351	0.014342589	0.258993687	-385241.6214	0.014330152	0.267601025
370	mobley_172879	-3.15	-4.314499622	0.035598797	-4.374225541	0.040446807	-381782.4573	0.010955808	0.239119631	-381782.3976	0.015768327	0.307232537
371	mobley_486214	-6.96	-7.319688542	0.035863835	-8.093206135	0.043485421	-334378.2056	0.014900078	0.349526565	-334377.4321	0.019564122	0.310054889
372	mobley_3976574	-4.15	-2.869081937	0.040789313	-3.012631906	0.046428	-1814125.272	0.013798908	0.234838979	-1814125.129	0.017360337	0.264520101
373	mobley_5518547	-5.57	-5.70643575	0.03044137	-6.380531437	0.033346041	-203722.7273	0.010745547	0.230267447	-203722.0532	0.008355514	0.178598651
374	mobley_3269565	-2.01	-0.50190071	0.025896934	-0.47563849	0.028408276	-145623.9146	0.008286961	0.135507814	-145623.9408	0.008228319	0.13407099
375	mobley_1139153	2.89	2.834066308	0.030686911	2.853743066	0.033412577	-196786.6749	0.008875839	0.196779209	-196786.6946	0.009794552	0.198194885
376	mobley_6854178	-2.02	-3.777170618	0.033166928	-2.123366975	0.106494517	-191758.7465	0.100725046	0.633343102	-191760.4003	0.009772523	0.173951451
377	mobley_6201330	-9.37	-9.808321531	0.040339364	-9.486410586	0.044064434	-382634.8802	0.012283687	0.258445473	-382635.2021	0.012787535	0.27242531
378	mobley_7200804	-5.29	-4.12379621	0.036467348	-4.002889962	0.040529077	-253465.6041	0.0146695	0.234122309	-253465.725	0.009876457	0.16841572
379	mobley_1858644	-6.79	-5.786258173	0.034597495	-6.528329518	0.057728803	-240628.0879	0.041291112	0.688086562	-240627.3458	0.020752642	0.364355665
380	mobley_8573194	-3.18	-2.79210214	0.027565421	-2.679015057	0.045596077	-144876.9146	0.0282957	0.438080256	-144877.0277	0.022770664	0.425363141
381	mobley_7017274	-3.88	-5.595125873	0.035287707	-5.472171269	0.038820737	-336277.7944	0.010199838	0.221362661	-336277.9173	0.012561474	0.247013415
382	mobley_5311804	-6.62	-5.627408858	0.030626191	-5.761522686	0.04666802	-216123.3168	0.03327544	0.441827814	-216123.1826	0.011518926	0.20547393
383	mobley_3266352	-1.92	-3.312162027	0.035554504	-4.370301053	0.046367756	-438331.5657	0.018043566	0.424221983	-438330.5075	0.023670145	0.480133103
384	mobley_628951	-2.28	-1.989469918	0.038367939	-2.062959219	0.042273213	-1434664.924	0.011955544	0.255611159	-1434664.851	0.013114524	0.284289178
385	mobley_1046331	-3.82	-5.45706759	0.030230392	-3.951067141	0.313887373	-262252.7612	0.287140549	0.413078506	-262254.2672	0.123132903	1.158305801
386	mobley_6309289	-5.11	-3.024279008	0.027790847	-3.244259313	0.03072262	-157011.829	0.008824749	0.148444005	-157011.6091	0.00967843	0.156824418
387	mobley_1144156	-1.59	-0.428897992	0.025967763	-0.40929484	0.028162116	-145624.0362	0.00882926	0.173346795	-145624.0558	0.006389388	0.138181505
388	mobley_296847	-4.69	-3.747477381	0.025525752	-3.698791227	0.028305464	-154724.1489	0.008477348	0.156383469	-154724.1976	0.008818722	0.155016933
389	mobley_4375719	3.13	3.334121831	0.034163635	3.426546687	0.063336705	-221293.0762	0.041146465	0.555064391	-221293.1687	0.033931587	0.504347429
390	mobley_7261305	-9.3	-7.172151215	0.022462147	-7.719737926	0.032585234	-69761.61829	0.014294136	0.269327637	-69761.0707	0.018786355	0.613678227
391	mobley_8861672	-4.86	-3.533114796	0.029774406	-3.503138312	0.032103624	-203714.6073	0.008526912	0.140773796	-203714.6372	0.008450986	0.143428667
392	mobley_3083321	-2.93	-2.88689262	0.026295579	-2.790510987	0.033761313	-167989.8101	0.018485619	0.325227114	-167989.9065	0.010327182	0.231557219
393	mobley_9510785	-3.48	-1.972457456	0.038524973	-1.969366964	0.042010736	-1434658.168	0.01158502	0.242197446	-1434658.171	0.01210437	0.243756783
394	mobley_7912193	-8.72	-9.007365825	0.041934793	-8.784427321	0.055407011	-407147.3593	0.026261382	0.398344378	-407147.5823	0.02493491	0.351494975
395	mobley_7375018	-2.15	-1.925177231	0.041440264	-1.808067612	0.131953226	-316412.8663	0.114128046	0.733159682	-316412.9834	0.051663794	0.613463158
396	mobley_3274817	-6.23	-6.013583233	0.043694789	-4.265200578	0.09138969	-544648.4623	0.0770536	1.651775836	-544650.2106	0.022485188	0.449999217
397	mobley_4639255	-9.3	-7.993309314	0.032683948	-8.645320919	0.047835532	-143504.7937	0.029519762	0.497480591	-143504.1417	0.018670333	0.259015982
398	mobley_6248915	-3.65	-1.976232557	0.036549322	-2.503803828	0.061222894	-231276.6791	0.033849833	0.51013245	-231276.1515	0.035589025	0.506872524
399	mobley_1855337	-1.62	-0.21963628	0.030400412	-0.31092841	0.032568179	-1290639.428	0.007312141	0.159778665	-1290639.337	0.00911229	0.198358686
400	mobley_6632459	-3.43	-2.884535958	0.023660787	-2.752148969	0.034122748	-120372.6782	0.016055274	0.268516371	-120372.8106	0.018621419	0.308305787
401	mobley_1261349	2.51	2.580000678	0.024787273	2.639198618	0.027956692	-123266.4514	0.009513	0.14912687	-123266.5105	0.00875617	0.148813959
402	mobley_8436428	2.83	2.869758344	0.0293418	2.942860525	0.033690735	-172281.6619	0.011403398	0.18272244	-172281.735	0.012003622	0.183030973
403	mobley_3775790	-2.89	-2.157741029	0.025960375	-2.287545747	0.030432066	-155498.9174	0.01048264	0.219355398	-155498.7876	0.011928278	0.242840529
404	mobley_5449201	2.3	2.739231776	0.025264747	2.756117705	0.032687515	-123269.8287	0.015266651	0.319017526	-123269.8455	0.014039074	0.290689805
405	mobley_9478823	-0.9	-0.882361532	0.028828217	-0.912701069	0.03088296	-193757.8923	0.006777163	0.148748135	-193757.862	0.008761345	0.171915482
406	mobley_1034539	-3.04	-1.776642124	0.04039821	-1.851043669	0.044322415	-2007606.35	0.013832079	0.310648123	-2007606.275	0.011880012	0.25846401
407	mobley_2364370	-2.64	-2.98642209	0.033086226	-2.807814939	0.041921514	-240762.6759	0.01874402	0.363783713	-240762.8546	0.017645869	0.34236124
408	mobley_4893032	-3.52	-2.167861211	0.027911871	-2.066781829	0.069032934	-156245.8754	0.040552598	0.59358481	-156245.9765	0.048393804	0.629415082
409	mobley_1881249	-3.52	-2.7860244	0.029330871	-2.729437587	0.047213668	-169378.3731	0.027672441	0.44950513	-169378.4297	0.024557412	0.396745801
410	mobley_6896128	2.97	3.085703991	0.03176026	3.20151555	0.037140731	-196788.6025	0.014201833	0.276005379	-196788.7183	0.013001065	0.271858891
411	mobley_2725802	-9.8	-7.036392924	0.031817678	-6.87612116	0.033641123	-227633.433	0.007157657	0.158349115	-227633.5933	0.008253998	0.182570536
412	mobley_7360181	-0.8	-2.402202358	0.034239442	-2.875650266	0.051140695	-449487.2106	0.036027953	0.373807978	-449486.7372	0.012042336	0.252754286
413	mobley_6733657	-3.44	-3.391020175	0.04148689	-2.878167418	0.053469218	-2534589.634	0.026466672	0.438193115	-2534590.147	0.02091197	0.335604339
414	mobley_2005792	-2.7	-3.513742711	0.034693143	-3.317566556	0.040248027	-288761.8087	0.015781069	0.25823236	-288762.0049	0.012932416	0.21789159
415	mobley_2008055	1.83	2.519019695	0.018065905	2.569384972	0.021287642	-49753.04672	0.00720583	0.121669096	-49753.09709	0.00865233	0.140859783
416	mobley_5690766	1.01	2.442101095	0.027122227	2.354796614	0.044939195	-146222.8329	0.027073021	0.409444372	-146222.7456	0.0234727	0.376131253
417	mobley_9733743	-4.24	-2.510472971	0.028153542	-3.018832584	0.051220854	-133253.5445	0.02715402	0.343478051	-133253.0361	0.033069823	0.398599585
418	mobley_1944394	-9.34	-7.580423411	0.053317647	-8.809338722	0.102161176	-492657.7338	0.080929749	0.951316111	-492656.5049	0.032318883	0.497272746
419	mobley_8827942	-4.05	-3.934162253	0.037826233	-4.073783019	0.04118564	-1241205.42	0.011260485	0.234769853	-1241205.281	0.011774318	0.239606539
420	mobley_4934872	-5.23	-5.368849049	0.042388798	-7.722249768	0.241051916	-407872.6546	0.234847454	0.994582986	-407870.3012	0.033998374	0.527603256
421	mobley_2613240	-5.33	-3.776593165	0.033432302	-4.621494372	0.047317384	-287504.1347	0.017432101	0.450401582	-287503.2898	0.02858912	0.373993142
422	mobley_7298388	-3.45	-3.305672243	0.03046321	-3.190186715	0.033885452	-296765.7358	0.010260666	0.173999078	-296765.8513	0.010720793	0.18608934
423	mobley_3762186	-1.31	-0.0564173	0.019322504	-0.007460511	0.021076951	-598193.14	0.00590911	0.135061892	-598193.1889	0.005996757	0.142065719
424	mobley_6714389	-4.55	-3.058617435	0.019867615	-3.733897231	0.022294369	-59741.36951	0.007486477	0.157880261	-59740.69423	0.006802165	0.135864964
425	mobley_5326154	-3.45	-4.068566455	0.031668528	-4.666373813	0.035193502	-228239.8331	0.010686946	0.234916591	-228239.2353	0.01102162	0.24207566
426	mobley_5494918	2.93	2.419343048	0.024176779	2.149439001	0.044233882	-444539.5951	0.025837422	0.502158866	-444539.3252	0.02654331	0.489662642
427	mobley_9197172	1.92	2.954991487	0.031367023	2.961795047	0.052827805	-196010.2812	0.031692066	0.446406	-196010.288	0.028328428	0.453211475
428	mobley_2493732	0.25	1.138916298	0.021199597	1.022753358	0.02316877	-621919.395	0.006763535	0.158895408	-621919.2789	0.006451632	0.1513493
429	mobley_8426916	-4.07	-2.131287781	0.027390749	-2.655411199	0.031787237	-133242.6723	0.011273086	0.228372738	-133242.1481	0.011536587	0.221079543
430	mobley_7227357	-4.35	-2.932308964	0.029797276	-3.059427803	0.039849323	-170138.0886	0.018592014	0.357044322	-170137.9615	0.018826256	0.339083531
431	mobley_4371692	-9.53	-11.75587314	0.049309649	-11.96740409	0.055398549	-510648.1185	0.021339448	0.847270126	-510647.907	0.013497619	0.235175346
432	mobley_8705848	-3.22	-1.156093323	0.030739116	-1.829319175	0.034568952	-182236.587	0.012401807	0.204311167	-182235.9138	0.00981399	0.162699678
433	mobley_2859600	-1.24	-1.287711457	0.028834666	-1.241953712	0.031878963	-192985.4367	0.008298851	0.182007155	-192985.4825	0.010768443	0.230165972
434	mobley_4177472	2.56	2.697970564	0.031849967	2.630743966	0.035583374	-196791.4758	0.012773296	0.23834842	-196791.4085	0.009412704	0.196683001
435	mobley_8207196	-10.22	-11.40759993	0.045924538	-11.68639025	0.119999812	-627809.0737	0.100564786	1.07627555	-627808.7949	0.046664927	0.711822087
436	mobley_6082662	-9.82	-9.590006207	0.031871859	-10.35927103	0.035214511	-306716.2437	0.011464126	0.253536417	-306715.4745	0.009634323	0.212105242
437	mobley_7015518	-1.91	-0.671232945	0.020582768	-0.697157571	0.025959567	-96615.82597	0.008209996	0.144426629	-96615.80004	0.013522009	0.233550791
438	mobley_5026370	-6.02	-6.075447321	0.028278723	-6.031391124	0.02977264	-212202.5904	0.00614115	0.139129764	-212202.6344	0.007000726	0.155206256
439	mobley_2183616	-0.45	-0.394097805	0.032900385	-0.433090608	0.038157309	-242769.6685	0.015295038	0.240727601	-242769.6295	0.011815529	0.228253352
440	mobley_2068538	2	2.531890729	0.020423117	2.589814745	0.02289908	-74258.13384	0.007018427	0.117800449	-74258.19176	0.007616157	0.122805431
441	mobley_8578590	-9.28	-7.08150131	0.026423098	-7.564902551	0.030772351	-344768.7599	0.009376803	0.204741228	-344768.2765	0.012681998	0.262883928
442	mobley_2725215	-7.98	-11.99719596	0.051673534	-11.2989236	0.158681292	-947628.3439	0.126127276	0.941686921	-947629.0422	0.081249668	0.702648065
443	mobley_3183805	-0.86	-0.79074666	0.031818751	-0.82891644	0.034415501	-218261.328	0.009140521	0.154584747	-218261.2899	0.009404503	0.15959264
444	mobley_63712	-3.88	-2.941459869	0.02973954	-3.635209157	0.034026748	-181515.725	0.010576564	0.180087858	-181515.0312	0.012708878	0.24026743
445	mobley_6843802	-1.29	-3.276417787	0.038423678	-2.705461778	0.082579004	-426181.6966	0.065227554	1.330490508	-426182.2676	0.032989076	0.839235049
446	mobley_1717215	-2.78	-4.435304867	0.026080705	-3.871382835	0.045140309	-142750.9896	0.035644641	1.021871633	-142751.5535	0.009322229	0.17062667
447	mobley_8427539	-9.4	-8.501708119	0.028106931	-8.813491794	0.037786818	-154843.3155	0.018517002	0.326636421	-154843.0037	0.017174535	0.279398585
448	mobley_1278715	-0.64	0.980195409	0.028632402	0.896235022	0.041818109	-1768568.35	0.018330023	0.330524709	-1768568.266	0.024350566	0.426194709
449	mobley_9671033	-3.34	-1.690749485	0.025424423	-1.808541649	0.053410882	-201759.2987	0.032031401	0.711153421	-201759.1809	0.034355645	0.69413098
450	mobley_1728386	-11	-10.35271204	0.032972092	-10.42406684	0.039647104	-249854.6608	0.016548348	0.263280337	-249854.5894	0.014521921	0.230076633
451	mobley_3546460	-4.4	-3.060138641	0.032222182	-3.002928212	0.063279842	-194643.9068	0.037837038	0.440710467	-194643.9641	0.039171774	0.497324338
452	mobley_1650157	-4.47	-3.627591474	0.027547467	-3.565654285	0.029139181	-145619.1289	0.006846159	0.146229358	-145619.1908	0.00658476	0.142133247
453	mobley_252413	2.88	2.791843231	0.029566333	2.845759479	0.033622804	-172280.3679	0.01184977	0.198666307	-172280.4218	0.010766051	0.18642565
454	mobley_4483973	-0.8	-0.188168085	0.024881708	-0.232330019	0.027096297	-206590.1808	0.00728513	0.16138651	-206590.1366	0.007876344	0.173179827
455	mobley_3982371	-3.13	-3.565896397	0.025508083	-3.426061227	0.027283818	-167243.1812	0.007432172	0.263611078	-167243.321	0.006205422	0.144264107
456	mobley_7676709	-4.51	-3.92371802	0.035597267	-4.049387348	0.041220123	-290398.9394	0.012648553	0.202515803	-290398.8138	0.016490822	0.262364284
457	mobley_6981465	-2.64	-2.191534286	0.030974075	-2.086541993	0.033800275	-216252.9768	0.009516627	0.238750636	-216253.0818	0.009617644	0.161551247
458	mobley_8467917	1.68	2.700458924	0.02966272	2.647613222	0.05389401	-171508.7408	0.036988454	0.507195805	-171508.688	0.025623069	0.448370678
459	mobley_1896013	-20.52	-15.86205372	0.047911424	-18.86906772	0.239899707	-356921.7581	0.121577506	1.220710338	-356918.7511	0.201184679	0.844295019
460	mobley_5263791	-2.4	-3.186703143	0.03507277	-3.093652983	0.055357608	-289521.9807	0.030277522	0.274633504	-289522.0738	0.030292528	0.312887848
461	mobley_8124669	-8.21	-6.041856134	0.046596336	-5.127349921	0.113232573	-754741.043	0.095251295	0.891365379	-754741.9576	0.039718861	0.590237554
462	mobley_6688723	-6.44	-6.575922781	0.037700848	-6.743319196	0.041952085	-907332.872	0.015957485	0.353904356	-907332.7047	0.009164176	0.197575682
463	mobley_3210206	-4.95	-5.05606933	0.046107119	-7.848750439	0.8172643	-422977.5049	0.562007068	2.266298244	-422974.7122	0.591559909	1.46525626
464	mobley_7364468	-5.18	-3.948489117	0.034125542	-3.842940836	0.037208978	-265880.907	0.010427698	0.167930649	-265881.0125	0.010546022	0.173364383
465	mobley_8713762	-4.13	-4.312021666	0.044052752	-3.36365447	0.175541904	-574602.0062	0.100622716	1.320777635	-574602.9545	0.136928391	0.976184735
466	mobley_5561855	-1.96	-1.207354049	0.040035438	-1.313893811	0.046206335	-1721131.176	0.015174476	0.257064126	-1721131.069	0.017375971	0.269171349
467	mobley_2354112	-6.25	-5.791803964	0.033356112	-6.1136264	0.050849491	-240613.394	0.025055061	0.451969705	-240613.0722	0.029073777	0.328886413
468	mobley_8882696	-3.47	-1.806683256	0.024745523	-1.748772255	0.027023397	-144886.4131	0.007908012	0.17623881	-144886.471	0.007442205	0.170464702
469	mobley_628086	-4.16	-3.849743864	0.03043022	-4.561587434	0.038730946	-306711.2249	0.021567962	0.472638626	-306710.5131	0.010436038	0.234530565
470	mobley_5072416	-6.12	-6.903589919	0.031647718	-7.581918557	0.035737762	-250615.2151	0.012276474	0.268575824	-250614.5367	0.011175767	0.237336946
471	mobley_2143011	1.83	2.50713424	0.024641658	2.453787602	0.029465575	-122490.6773	0.012599264	0.240189511	-122490.6239	0.010112733	0.20147303
472	mobley_3968043	-4.7	-3.418688214	0.027517348	-3.145292866	0.029892018	-168640.3159	0.008146262	0.181440349	-168640.5893	0.008364612	0.197616557
473	mobley_6929123	-4	-3.481093367	0.027578409	-3.590439082	0.047256292	-453727.381	0.019206342	0.382357514	-453727.2716	0.033222055	0.38456907
474	mobley_900088	0.4	1.640475413	0.026313533	1.539289751	0.033178637	-146221.9252	0.013899877	0.507894317	-146221.824	0.014670151	0.325555971
475	mobley_9029594	-0.22	0.992645004	0.016760863	0.995877288	0.018007546	-87082.76492	0.005100616	0.09103713	-87082.76815	0.004162798	0.074755926
476	mobley_4845722	-2.33	0.042303905	0.032910448	-0.163617167	0.041068502	-1863582.014	0.013705592	0.231011935	-1863581.808	0.020388257	0.285219975
477	mobley_7295828	-2.45	-2.432486769	0.028909609	-2.517731913	0.03247052	-216116.3152	0.009165459	0.201161182	-216116.23	0.011600152	0.256313546
478	mobley_4699732	-1.27	0.215842204	0.027064856	0.260436815	0.029220566	-647210.13	0.007456032	0.129375948	-647210.1746	0.008108185	0.136163754
479	mobley_1977493	-0.33	0.895129537	0.022825505	0.949413709	0.024321976	-360735.6422	0.006328992	0.139183481	-360735.6965	0.005522565	0.121299733
480	mobley_4694328	-2.29	-2.219630406	0.034785252	-2.168695753	0.097330814	-242899.92	0.077838225	0.644881716	-242899.971	0.046951937	0.553013531
481	mobley_5538249	-2.16	-1.80646183	0.037199001	-1.731917216	0.040986038	-1148183.703	0.013241834	0.274082397	-1148183.778	0.010988334	0.235070098
482	mobley_8311321	-0.5	-0.004876552	0.019489955	-0.040310218	0.02262627	-435410.7414	0.007794582	0.186571081	-435410.706	0.008445959	0.210260677
483	mobley_430089	0.01	0.574113561	0.025248557	0.461222049	0.0552295	-121704.9728	0.034595882	0.510718738	-121704.8599	0.034870231	0.4595595
484	mobley_5003962	-11.53	-14.29828711	0.041953467	-14.80615753	0.04522787	-463789.5397	0.01331586	0.286643215	-463789.0319	0.010399749	0.222972403
485	mobley_1469079	-3.56	-3.894826557	0.036234493	-4.01560556	0.044200377	-954705.004	0.01398654	0.233258778	-954704.8832	0.021097668	0.27819118
486	mobley_9821936	-4.53	-2.932190767	0.043195749	-3.193259899	0.048080823	-2673561.653	0.013979104	0.282880926	-2673561.392	0.01582648	0.326621007
487	mobley_9624458	-1.89	-0.496507275	0.026442132	-0.438579066	0.028200255	-647209.9417	0.00710892	0.166576562	-647209.9996	0.00674769	0.143921649
488	mobley_2784376	0.75	2.105315753	0.01916283	2.041849005	0.02095827	-73508.02403	0.005665795	0.126228389	-73507.96056	0.006319319	0.142319847
489	mobley_7415647	-11.95	-9.791558027	0.037722364	-9.531459372	0.040655748	-426411.8457	0.011287107	0.237860254	-426412.1058	0.010124936	0.215707911
490	mobley_8052240	-9.44	-12.77521709	0.040893021	-13.22745805	0.049515261	-463774.208	0.023443194	0.304152212	-463773.7557	0.015163727	0.239884002
491	mobley_3105103	-11.14	-13.63276491	0.041316748	-13.71329455	0.050324322	-667383.5285	0.026053641	0.489229428	-667383.4479	0.012110803	0.267587732
492	mobley_5890803	-2.44	-2.478506181	0.032543661	-2.280594592	0.039413345	-240773.8825	0.01662473	0.27520528	-240774.0804	0.0147628	0.232050026
493	mobley_337666	-16.92	-16.16984629	0.033501547	-16.27515043	0.03735877	-320235.8614	0.009843132	0.224107963	-320235.7561	0.013282954	0.30810521
494	mobley_9114381	-6.72	-6.048711514	0.028201196	-6.56276741	0.04648818	-224709.1438	0.028928004	0.516960881	-224708.6298	0.023000304	0.355439483
495	mobley_4252724	0.16	-0.240598106	0.032894491	-0.246333763	0.037227459	-242769.1351	0.014267479	0.272114511	-242769.1294	0.010013752	0.207346316
496	mobley_9246215	0.93	2.344468779	0.024412685	2.215175941	0.035096312	-121718.2666	0.019591805	0.298863765	-121718.1373	0.0158724	0.248738991
497	mobley_4013838	-2.74	-2.538905132	0.03243678	-2.468347614	0.036449052	-218411.2458	0.011805427	0.270646894	-218411.3163	0.011705579	0.265237268
498	mobley_349850	-4.7	-5.122408165	0.033178544	-4.994905063	0.03483258	-264384.4618	0.007199335	0.156693783	-264384.5893	0.007788611	0.165404497
499	mobley_5948990	-7.37	-9.218719942	0.031970586	-9.274326432	0.037233604	-306707.7203	0.014475339	0.334126052	-306707.6647	0.01243734	0.281018387
500	mobley_7203421	-9.31	-7.868180884	0.035027261	-7.889996291	0.080466122	-228361.4944	0.051527786	0.656700103	-228361.4726	0.050919299	0.631406453
501	mobley_2294995	-2.56	-3.794545643	0.029235306	-1.740537318	0.03273793	-167256.5729	0.011511597	0.199812427	-167258.6269	0.009195221	0.16432812
502	mobley_6198745	-8.84	-12.17121435	0.064805168	-12.13790784	0.124240589	-500264.5534	0.064908719	0.800910251	-500264.5867	0.08380258	0.824414345
503	mobley_1952272	-4.02	-2.369684884	0.020113848	-2.273700734	0.023322723	-152736.4614	0.008082802	0.152496044	-152736.5573	0.00860528	0.161569582
504	mobley_2146331	-2.75	-2.968162381	0.017955162	-2.782372686	0.027360321	-71353.06563	0.013467919	0.271799008	-71353.25142	0.015646549	0.341805908
505	mobley_5952846	0.1	1.244602236	0.024646135	1.069053839	0.029481084	-1194865.859	0.011622645	0.203048275	-1194865.684	0.0112524	0.206199544
506	mobley_8522124	0.71	0.954433439	0.030747443	1.040685019	0.050598247	-195222.2684	0.030386998	0.555001948	-195222.3546	0.026294631	0.536355415
507	mobley_8746821	-4.82	-3.49475144	0.029478252	-3.485958421	0.031201795	-203733.82	0.006816199	0.150549821	-203733.8288	0.007623915	0.157961978
508	mobley_4620651	-4.1	-3.358393703	0.028510605	-3.335716837	0.065980844	-215524.5781	0.041518597	1.150399736	-215524.6008	0.04262421	1.1088014
509	mobley_3452749	-1.21	-1.032764855	0.031044236	-1.126088273	0.034288628	-218263.6933	0.010469506	0.171262587	-218263.6	0.010117058	0.170174348
510	mobley_1520842	-4.93	-3.635826196	0.028132619	-3.6180578	0.0294887	-179220.3807	0.006103012	0.145306105	-179220.3985	0.006394717	0.141125562
511	mobley_2371092	-5.22	-3.425906268	0.029183745	-3.429053381	0.030595196	-203736.4759	0.006157416	0.138087415	-203736.4727	0.00681625	0.148733924
512	mobley_5347550	-1.12	-0.638065378	0.030351202	-0.658534864	0.038006264	-817776.0542	0.016174484	0.293196262	-817776.0338	0.016176115	0.282598823
513	mobley_3259411	-13.43	-11.2753898	0.053609204	-12.61695865	0.124599201	-214890.9005	0.109826356	0.867051015	-214889.5589	0.024273145	0.614072983
514	mobley_7893124	-0.44	-0.840158259	0.03286064	-0.89808963	0.034924309	-242766.7786	0.008282749	0.179376559	-242766.7206	0.008442854	0.18019349
515	mobley_5857	-5.72	-5.281016346	0.031465494	-5.100751517	0.03380941	-250488.5886	0.008198553	0.18662383	-250488.7689	0.009261891	0.200261382
516	mobley_8221999	-3.64	-2.302742548	0.025331115	-2.345695748	0.049435642	-131740.1454	0.02926359	0.499912286	-131740.1024	0.030754832	0.466043049
517	mobley_7009711	-6.27	-5.919357403	0.032989806	-5.859554617	0.036148941	-240608.3264	0.009876359	0.17126473	-240608.3862	0.010994368	0.185248014
518	mobley_303222	1.32	2.294755751	0.019610569	2.246189294	0.020811209	-73483.46927	0.004769519	0.105913983	-73483.4207	0.005077762	0.11430235
519	mobley_9073553	-1.61	0.665686965	0.021826499	0.618899469	0.023523534	-297946.2929	0.006706467	0.110983652	-297946.2461	0.005655429	0.094230857
520	mobley_1708457	-10.08	-11.30473228	0.030502798	-9.754923191	0.033236985	-391584.2464	0.009815177	0.218946333	-391585.7963	0.008828296	0.196547608
521	mobley_2410897	-4.5	-2.77648266	0.022645793	-3.446567227	0.029480462	-84240.35395	0.014795134	0.24861704	-84239.68387	0.011720482	0.188477661
522	mobley_5456566	-2.98	0.067541919	0.045163518	-0.212836959	0.054862175	-3153489.956	0.022143793	0.352150487	-3153489.675	0.021903591	0.375958688
523	mobley_2523689	-16.43	-15.47852897	0.040654594	-16.45814793	0.04563316	-676627.1575	0.018379164	0.314548033	-676626.1778	0.009581002	0.200800053
524	mobley_3323117	-8.61	-10.67382863	0.030669981	-9.673463143	0.036906456	-439917.1736	0.011866235	0.205355337	-439918.174	0.016752053	0.2599198
525	mobley_1827204	-2.81	-2.589929416	0.031645464	-2.560727521	0.058127357	-193887.5097	0.038183698	0.621187885	-193887.5389	0.030320941	0.531539786
526	mobley_7688753	-9.52	-10.43084039	0.032426516	-10.37890068	0.037834285	-262247.6085	0.012493922	0.267867681	-262247.6605	0.014961823	0.287498566
527	mobley_3663158	-8.11	-8.358089908	0.033838896	-8.491551773	0.064439071	-287366.738	0.031133427	0.695687626	-287366.6045	0.045144575	0.601185059
528	mobley_8966374	-5.51	-6.306590208	0.028784002	-6.126166192	0.029885782	-189287.8637	0.005613815	0.12885697	-189288.0442	0.005755543	0.130219714
529	mobley_852937	-6.19	-5.50907536	0.028397516	-5.452359382	0.03263992	-253451.9681	0.009454171	0.165180929	-253452.0248	0.013021679	0.21201905
530	mobley_1244778	-5.48	-4.241572011	0.0324464	-4.341368606	0.043032592	-218407.8663	0.019301627	0.345287079	-218407.7665	0.020651448	0.462328518
531	mobley_2422586	-1.66	-0.379536508	0.02646361	-0.36893907	0.031439668	-145627.6457	0.01285159	0.271648149	-145627.6563	0.011089037	0.24251799
532	mobley_7455579	-2.22	-3.87918024	0.034209113	-2.174130419	0.064119279	-216270.8437	0.052623569	0.316123143	-216272.5487	0.01310643	0.22466734
533	mobley_1923244	2.1	2.655619256	0.023543329	2.723020218	0.028466924	-98764.03961	0.011389989	0.235340822	-98764.10701	0.011240355	0.233831833
534	mobley_2099370	-10.78	-13.39666042	0.046517259	-13.46951069	0.062176509	-525913.5058	0.034488155	0.56611272	-525913.4329	0.022641335	0.386135326
535	mobley_4792268	-6.16	-6.125964248	0.032658087	-6.352538409	0.080082651	-216247.1617	0.058528343	0.716497276	-216246.9352	0.043830508	0.582231075
536	mobley_1328465	-1.99	-0.116697776	0.024327999	-0.042888361	0.026693827	-909172.9856	0.007623982	0.172912654	-909173.0594	0.007910993	0.185928007
537	mobley_6359135	0.08	1.245911017	0.02277439	1.198572431	0.031399194	-1171124.761	0.014449164	0.271533987	-1171124.713	0.016076637	0.298997039
538	mobley_1723043	3.43	2.419926716	0.026818686	2.360890113	0.043918967	-592817.1794	0.018498164	0.329437068	-592817.1204	0.029452533	0.383649369
539	mobley_1803862	2.38	2.619570347	0.025390033	2.678346819	0.028305535	-123269.8603	0.008901644	0.148965406	-123269.9191	0.008792627	0.141591284
540	mobley_3359593	-5.26	-4.498239695	0.046876973	-4.386494806	0.053168598	-336511.5228	0.018716473	0.390670897	-336511.6346	0.01670757	0.352094092
541	mobley_9705941	-1.38	-0.226859941	0.025836528	-0.258404864	0.028496793	-369191.6497	0.007722434	0.165433677	-369191.6181	0.009214393	0.19186881
542	mobley_590519	-1.64	-1.014193885	0.02930101	-0.983354509	0.07355817	-595149.3418	0.043924476	0.628887851	-595149.3727	0.051214213	0.65764251
543	mobley_4884177	-4.59	-3.12795085	0.029749093	-3.062491628	0.032834398	-203741.6666	0.009985626	0.196004381	-203741.7321	0.009663148	0.201429913
544	mobley_9838013	-4.43	-3.268836227	0.029868295	-3.333920504	0.039945671	-170128.7869	0.019195989	0.295411806	-170128.7218	0.018304525	0.290065611
545	mobley_1231151	-0.25	0.787587144	0.022846653	0.833625795	0.024902184	-360733.6401	0.006516268	0.108588487	-360733.6862	0.007462403	0.125477327
546	mobley_1449384	-0.68	-0.524921676	0.033348223	-0.531589387	0.03785657	-242765.7842	0.012552007	0.199255465	-242765.7775	0.012785265	0.204096483
547	mobley_7829570	-3.51	-2.138222261	0.046059177	-2.545730129	0.14868997	-791321.0179	0.125562643	0.81590042	-791320.6104	0.064971394	0.663681722
548	mobley_859464	-2.36	-2.904594468	0.032695684	-2.843559919	0.036786107	-240764.3585	0.011210746	0.250489313	-240764.4195	0.012590835	0.273456989
549	mobley_4043987	2.93	2.964673593	0.031003172	3.109426566	0.039745621	-172281.4236	0.018080996	0.277703215	-172281.5683	0.017076162	0.273860647
550	mobley_9942801	-0.95	-0.60214677	0.030763394	-0.626943218	0.034956222	-218261.0218	0.012686831	0.198288328	-218260.997	0.010704922	0.172562483
551	mobley_5760563	-5.1	-7.29572828	0.030838131	-7.466938558	0.039984068	-485370.2833	0.017320424	0.358723458	-485370.1121	0.018647743	0.456674446
552	mobley_8723116	-5.9	-5.722894138	0.029221378	-6.527574665	0.03431221	-465693.2088	0.01308247	0.221609599	-465692.4041	0.012340496	0.18894293
553	mobley_1755375	-5.26	-4.819879106	0.031759062	-4.847116619	0.03462738	-240627.6743	0.009778196	0.161591488	-240627.6471	0.009736752	0.163653863
554	mobley_7157427	0.29	1.478999168	0.031951038	1.528322872	0.052554228	-458758.8826	0.02936787	0.455194948	-458758.9319	0.029641292	0.426557657
555	mobley_1178614	-4.55	-4.379197727	0.032803479	-4.136114573	0.039253499	-478092.1054	0.018549294	0.289048761	-478092.3484	0.01098602	0.193760093
556	mobley_2958326	-3.65	-1.55830625	0.034396238	-1.88882961	0.047436658	-182256.9174	0.024269286	0.432532874	-182256.5869	0.021866345	0.41206693
557	mobley_2481002	-1.45	-0.211298082	0.02446599	-0.363468529	0.030099146	-1012151.263	0.011888814	0.217564374	-1012151.111	0.012885263	0.238697585
558	mobley_8809190	-0.4	-0.34299782	0.032978253	-0.259542123	0.054094231	-242769.2993	0.026597511	0.374833768	-242769.3827	0.033633214	0.422060108
559	mobley_7913234	-5.73	-3.9154603	0.04187386	-4.19514427	0.08098992	-266025.264	0.060562361	0.585695016	-266024.9843	0.033736439	0.401424035
560	mobley_2792521	-3.68	-2.901955153	0.030381183	-2.947208878	0.076897156	-193115.4622	0.061128838	0.606194052	-193115.417	0.035403694	0.558703032
561	mobley_3727287	-6.5	-6.808796717	0.028662636	-6.650243909	0.031332737	-237726.8225	0.007939702	0.18226131	-237726.981	0.009856714	0.21842063
562	mobley_3370989	-0.11	0.29102969	0.021020873	0.261896995	0.022460094	-173439.9119	0.005106442	0.116162254	-173439.8828	0.006041769	0.143174608
563	mobley_1017962	-2.49	-2.909736715	0.035619427	-2.515870513	0.071927121	-265276.2015	0.048511044	0.627998757	-265276.5954	0.039388396	0.699969062
564	mobley_7988076	-8.83	-10.56750106	0.032724357	-10.42704537	0.037180055	-262232.6292	0.011960723	0.257780526	-262232.7697	0.012977441	0.277531864
565	mobley_3968739	-3.92	-4.405373773	0.032186837	-4.170264764	0.0354929	-286775.5478	0.009861257	0.169135119	-286775.7829	0.011247626	0.186966841
566	mobley_2609604	2.56	2.550799241	0.029136817	2.580213731	0.033126051	-172282.7745	0.008931506	0.18467632	-172282.8039	0.012984967	0.237663718
567	mobley_5732611	-10.27	-8.058372255	0.02732165	-8.049133776	0.031850451	-165490.2454	0.010031327	0.225260281	-165490.2546	0.012936427	0.270655571
568	mobley_4609460	-9.2	-10.090287	0.036911515	-9.795662675	0.040216281	-358127.133	0.011262795	0.24406246	-358127.4276	0.01131542	0.240426524
569	mobley_8006582	1.2	1.739128475	0.023086766	1.873043504	0.024756476	-122525.1446	0.00610885	0.133930448	-122525.2785	0.006524283	0.144106453
570	mobley_2751110	-10.64	-8.891951443	0.033094409	-8.719911343	0.037247753	-319111.7695	0.010164688	0.185811028	-319111.9416	0.013741699	0.225518566
571	mobley_2198613	-0.63	0.790483738	0.020583996	0.823713739	0.021571664	-336228.75	0.004868413	0.10903346	-336228.7832	0.004234894	0.094739666
572	mobley_2864987	-4.39	-3.111315755	0.029416548	-3.365932474	0.04925311	-170134.0475	0.026112463	0.498551327	-170133.7929	0.029642451	0.505049308
573	mobley_36119	-4.09	-2.76840056	0.03608993	-2.777081435	0.065896724	-243655.3813	0.034759506	0.514584214	-243655.3726	0.042798036	0.498502242
574	mobley_4291494	-4.39	-3.988000364	0.026972114	-4.049994624	0.028702685	-441195.8706	0.006568142	0.145238916	-441195.8086	0.007294427	0.164196935
575	mobley_1328936	-6.88	-6.327295135	0.034519247	-6.087809539	0.038261642	-414286.7447	0.011966955	0.193575816	-414286.9842	0.011365158	0.191487285
576	mobley_2197088	3.16	3.519827711	0.037241316	3.516738259	0.062086429	-245798.8727	0.036881366	0.538259809	-245798.8696	0.033280234	0.520441141
577	mobley_468867	-2.55	-1.226763759	0.040909144	-1.437675266	0.049277735	-2247350.255	0.017580631	0.308544402	-2247350.044	0.021110626	0.334010702
578	mobley_7608462	-1.12	-0.721948665	0.025345212	-0.75420757	0.027402564	-431223.6264	0.007076864	0.158291158	-431223.5941	0.007644524	0.164866324
579	mobley_2681549	-0.78	-0.05323693	0.028872141	-0.126592583	0.032316891	-1004162.668	0.010534048	0.180944376	-1004162.594	0.009990733	0.17369816
580	mobley_8127829	-0.79	-0.705405928	0.029466163	-0.744632469	0.033365526	-193757.6597	0.01074279	0.181030436	-193757.6205	0.011384025	0.185950697
581	mobley_1963873	-10	-7.661555189	0.027625656	-7.474368322	0.030296686	-154850.5061	0.008438121	0.146564181	-154850.6933	0.009138406	0.17038652
582	mobley_7735340	-9.63	-8.012558615	0.025074607	-8.032311602	0.032735381	-140994.1866	0.012561179	0.219565552	-140994.1669	0.016884492	0.238122559
583	mobley_8117218	-4.82	-5.257903559	0.042467122	-5.447476113	0.049080699	-2056076.334	0.016207303	0.324564955	-2056076.144	0.018514369	0.381201861
584	mobley_5973402	-4.42	-3.319502828	0.030005326	-3.337425056	0.048452333	-170138.0969	0.028868798	0.500422903	-170138.0789	0.024777034	0.493687621
585	mobley_8337722	-3.2	-3.705338497	0.038614888	-3.928352402	0.048773476	-291929.9614	0.02278928	0.484160833	-291929.7384	0.019193517	0.37611409
586	mobley_2213823	2.51	2.730096455	0.027295182	2.766267001	0.030964864	-147777.095	0.009347369	0.155958974	-147777.1312	0.01124378	0.173770569
587	mobley_8514745	-2.51	-1.981912026	0.034671862	-1.838797219	0.059602195	-265268.4472	0.040678706	0.399400766	-265268.5903	0.026372836	0.378070354
588	mobley_2607611	-2.26	-2.373480755	0.036249898	-2.219497327	0.066374593	-289774.1374	0.050113076	0.450222789	-289774.2914	0.024087572	0.400553839
