# Supplementary material for: Insights and Challenges in Correcting Force Field Based Solvation Free Energies Using a Neural Network Potential
Source: J Phys Chem B. 2024 Jul 8;128(28):6693–703. doi: 10.1021/acs.jpcb.4c01417 (PMC11264272; doi:10.1021/acs.jpcb.4c01417)
Supplement: Supplementary file 3 — jp4c01417_si_003.csv [file jp4c01417_si_003.csv]

Mol_ID	SMILES	iupac name (or alternative if IUPAC is unavailable or not parseable by OEChem)	Exp [kcal/mol]	MM-ASFE [kcal/mol]	MM-ASFE-err [kcal/mol]	ML-ASFE [kcal/mol]	ML-ASFE-err [kcal/mol]	dG (TF)	std (TF)	Crooks result	Crooks correction	Jar result	Jar correction	error
mobley_6239320	c1(=O)[nH]c(=O)[nH]c(=O)[nH]1	cyanuric acid	-18.06	-21.483	0.037	-21.135	0.051	-30.14	0.08	-30.21	-0.07	-30.2	-0.06	0.02
mobley_9534740	C([C@@H]1[C@H]([C@@H]([C@H]([C@@H](O1)O)O)O)O)O	(2R,3R,4S,5S,6R)-6-(hydroxymethyl)tetrahydropyran-2,3,4,5-tetrol	-25.47	-19.636	0.058	-27.336	0.351	-15.51	0.4	-21.36	-5.85	-24.74	-9.23	0.96
mobley_2725215	CCCN(CCC)c1c(cc(cc1[N+](=O)[O-])S(=O)(=O)C)[N+](=O)[O-]	nitralin	-7.98	-11.997	0.052	-11.299	0.159	-19.49	0.17	-21.3	-1.81	-21.52	-2.03	0.24
mobley_8207196	CCNc1nc(nc(n1)Cl)NCC	simazine	-10.22	-11.408	0.046	-11.686	0.12	-0.9	0.07	-1.21	-0.31	-1.18	-0.3	0.05
mobley_2782339	c1ccc2c(c1)C(=O)NC2=O	phthalimide	-9.61	-11.754	0.035	-11.352	0.043	-19.08	0.12	-18.76	0.32	-18.76	0.32	0.01
mobley_2481002	C([N+](=O)[O-])(Cl)(Cl)Cl	trichloro(nitro)methane	-1.45	-0.211	0.024	-0.363	0.03	-10.49	0.07	-10.46	0.03	-8.93	0.18	0.02
mobley_4587267	C([C@H]([C@H]([C@@H]([C@@H](CO)O)O)O)O)O	(2R,3R,4R,5R)-Hexan-1,2,3,4,5,6-hexol	-23.62	-18.434	0.115	-26.182	0.587	-18.14	0.52	-24.59	-6.45	-22.14	-4	0.56
mobley_1896013	C1[C@H]([C@@H]([C@H]([C@H](O1)O)O)O)O	(2S,3R,4S,5R)-oxane-2,3,4,5-tetrol	-20.52	-15.862	0.048	-18.869	0.24	-15.01	0.19	-17.57	-2.56	-17.33	-2.32	0.2
mobley_4613090	c1ccc(cc1)Cn2ccnc2	1-benzylimidazole	-7.63	-8.399	0.035	-8.12	0.049	-14.21	0.05	-14.03	0.18	-14.01	0.2	0.03
mobley_1944394	CN(C)CCOC(c1ccccc1)c2ccccc2	[2-benzhydryloxyethyl]-dimethyl-amine	-9.34	-7.58	0.053	-8.809	0.102	-4.69	0.4	-6.25	-1.56	-5.39	-0.7	0.2
mobley_9565165	c1ccc-2c(c1)Cc3c2cccc3	9H-fluorene	-3.35	-4.64	0.035	-4.633	0.038	-9.23	0.05	-9.27	-0.04	-9.3	-0.07	0.02
mobley_3047364	CCNc1nc(nc(n1)SC)NC(C)C	2-N-ethyl-6-(methylsulfanyl)-4-N-(propan-2-yl)-1,3,5-triazine-2,4-diamine	-7.65	-10.877	0.049	-11.346	0.083	-3.55	0.17	-3.62	-0.07	-3.58	-0.03	0.05
mobley_1728386	c1ccc(cc1)C(=O)N	benzamide	-11	-10.353	0.033	-10.424	0.04	-6.57	0.02	-7.14	-0.57	-7.14	-0.57	0.02
mobley_2078467	C[C@@H](c1ccc(cc1)CC(C)C)C(=O)O	ibuprofen	-7	-7.553	0.043	-7.683	0.055	-3.24	0.13	-3.34	-0.1	-3.29	-0.05	0.04
mobley_8426916	CCNCC	N-ethylethanamine	-4.07	-2.131	0.027	-2.655	0.032	0.03	0.1	-0.37	-0.4	-0.62	-0.65	0.18
mobley_6338073	CCNc1nc(nc(n1)SC)NC(C)(C)C	terbutryn	-6.68	-11.279	0.05	-10.696	0.109	-3.33	0.11	-3.54	-0.21	-3.72	-0.39	0.04
mobley_5094777	c1ccc2c(c1)CCC2	indane	-1.46	-1.704	0.031	-1.663	0.033	-6.13	0.05	-6.07	0.06	-6.08	0.05	0.02
mobley_9557440	c1c(c(=O)[nH]c(=O)[nH]1)Cl	5-chlorouracil	-17.74	-16.544	0.035	-16.442	0.041	-14.1	0.02	-14.55	-0.45	-14.63	-0.47	0.01
mobley_2501588	CCC[N@@](CC1CC1)c2c(cc(cc2[N+](=O)[O-])C(F)(F)F)[N+](=O)[O-]	profluralin	-2.45	-2.213	0.048	-2.345	0.159	-7.46	0.21	-8.59	-1.13	-8.77	-1.31	0.14
mobley_1963873	CC(=O)NC	N-methylacetamide	-10	-7.662	0.028	-7.474	0.03	-6.45	0.08	-6.4	0.05	-6.39	0.06	0.01
mobley_4013838	CC(C)C(=O)C(C)C	2,4-dimethylpentan-3-one	-2.74	-2.539	0.032	-2.468	0.036	-6.7	0.05	-6.7	0	-6.7	0	0.03
mobley_2269032	C[C@@H](c1ccc2cc(ccc2c1)OC)C(=O)O	naproxen	-10.21	-12.183	0.043	-12.475	0.064	-7.6	0.48	-7.59	0.01	-7.61	-0.01	0.06
mobley_8705848	CC(C)NC(C)C	N-isopropylpropan-2-amine	-3.22	-1.156	0.031	-1.829	0.035	-0.13	0.3	-1.23	-1.1	-2.34	-2.21	0.03
mobley_6248915	CCCCCCCCN	octan-1-amine	-3.65	-1.976	0.037	-2.504	0.061	-0.68	0.02	-1.17	-0.49	-1.1	-0.42	0.08
mobley_6060301	CCCCCCN	hexan-1-amine	-3.95	-2.442	0.033	-2.973	0.049	-0.92	0.08	-1.32	-0.4	-1.43	-0.51	0.09
mobley_718988	CCCCCCCN	heptan-1-amine	-3.79	-2.315	0.035	-2.85	0.066	-0.82	0.08	-1.34	-0.52	-1.49	-0.67	0.08
mobley_6917738	COCCN	2-methoxyethanamine	-6.55	-5.199	0.045	-6.115	0.057	-3.38	0.08	-4.73	-1.35	-4.9	-1.52	0.22
mobley_1723043	C1(C(C(C1(F)F)(F)F)(F)F)(F)F	octafluorocyclobutane	3.43	2.42	0.027	2.361	0.044	-0.37	0.13	-0.16	0.21	-0.14	0.23	0.04
mobley_9185328	CCCN	propan-1-amine	-4.39	-2.623	0.026	-3.223	0.04	-1.26	0.03	-1.79	-0.53	-1.61	-0.35	0.07
mobley_1952272	C[N+](=O)[O-]	nitromethane	-4.02	-2.37	0.02	-2.274	0.023	-7.57	0.12	-7.64	-0.07	-7.64	-0.07	0.02
mobley_7142697	CCCCCN	pentan-1-amine	-4.09	-2.298	0.031	-2.778	0.063	-1.07	0.05	-1.61	-0.54	-1.81	-0.74	0.07
mobley_2410897	CCN	ethanamine	-4.5	-2.776	0.023	-3.447	0.029	-1.34	0.02	-1.86	-0.52	-1.83	-0.49	0.03
mobley_6082662	c1cc(ccc1N)N(=O)=O	4-nitroaniline	-9.82	-9.59	0.032	-10.359	0.035	-7.06	0.1	-7.6	-0.54	-7.59	-0.53	0.02
mobley_5076071	CCN(CC)c1c(cc(c(c1[N+](=O)[O-])N)C(F)(F)F)[N+](=O)[O-]	1-N,1-N-diethyl-2,6-dinitro-4-(trifluoromethyl)benzene-1,3-diamine	-5.66	-8.399	0.047	-8.326	0.089	-9.96	0.18	-10.93	-0.97	-11.29	-1.33	0.16
mobley_9733743	CCCCN	butan-1-amine	-4.24	-2.51	0.028	-3.019	0.051	-1.27	0.02	-1.76	-0.49	-1.6	-0.33	0.08
mobley_2725802	CC(=O)N1CCCC1	1-pyrrolidin-1-ylethanone	-9.8	-7.036	0.032	-6.876	0.034	-7.11	0.08	-6.95	0.16	-6.95	0.16	0.01
mobley_2751110	c1cc(ccc1[N+](=O)[O-])O	4-nitrophenol	-10.64	-8.892	0.033	-8.72	0.037	-7.99	0.02	-8.1	-0.11	-8.09	-0.1	0.03
mobley_7829570	CCCC[N@](CC)c1c(cc(cc1[N+](=O)[O-])C(F)(F)F)[N+](=O)[O-]	N-butyl-N-ethyl-2,6-dinitro-4-(trifluoromethyl)aniline	-3.51	-2.138	0.046	-2.546	0.149	-7.71	0.33	-8.94	-1.23	-8.84	-1.13	0.23
mobley_7176248	CCCN(CCC)c1c(cc(cc1[N+](=O)[O-])C(F)(F)F)[N+](=O)[O-]	trifluralin	-3.25	-2.093	0.045	-2.322	0.15	-7.42	0.19	-8.43	-1.01	-8.07	-0.65	0.24
mobley_1527293	C[C@@H](c1ccc(c(c1)F)c2ccccc2)C(=O)O	flurbiprofen	-8.42	-10.009	0.044	-10.242	0.051	-6.26	0.13	-6.37	-0.11	-6.33	-0.07	0.04
mobley_9974966	CC(C)SC(C)C	2-isopropylsulfanylpropane	-1.21	0.151	0.031	0.065	0.034	1.35	0.12	1.25	-0.1	1.25	-0.1	0.02
mobley_1708457	CS(=O)(=O)C	methylsulfonylmethane	-10.08	-11.305	0.031	-9.755	0.033	-13.38	0.11	-13.43	-0.05	-13.44	-0.06	0.01
mobley_3968043	C1CCC(=O)C1	cyclopentanone	-4.7	-3.419	0.028	-3.145	0.03	-2.05	0.04	-1.87	0.18	-1.86	0.19	0.01
mobley_7860938	CCCCNCCCC	N-butylbutan-1-amine	-3.24	-1.406	0.038	-1.455	0.068	-0.91	0.13	-1.24	-0.33	-0.8	0.11	0.26
mobley_2958326	CCCNCCC	N-propylpropan-1-amine	-3.65	-1.558	0.034	-1.889	0.047	-1.21	0.09	-2.01	-0.8	-2.11	-0.9	0.24
mobley_5347550	COC(C(Cl)Cl)(F)F	2,2-dichloro-1,1-difluoro-1-methoxy-ethane	-1.12	-0.638	0.03	-0.659	0.038	-4.32	0.13	-4.47	-0.15	-4.04	-0.03	0.04
mobley_2023925	[C@@H](C(F)(F)F)(OC(F)F)Cl	2-chloro-2-(difluoromethoxy)-1,1,1-trifluoro-ethane	0.1	-0.991	0.031	-0.593	0.078	-3	0.16	-3.78	-0.78	-3.65	-0.8	0.05
mobley_6266306	C1CNC1	azetidine	-5.56	-4.232	0.024	-3.989	0.031	-3.1	0.02	-3.44	-0.34	-3.47	-0.37	0.02
mobley_3515580	COc1ccccc1O	2-methoxyphenol	-5.94	-5.089	0.041	-4.925	0.045	-3.74	0.52	-4.8	-1.06	-4.76	-1.02	0.05
mobley_6201330	CCCOC(=O)c1ccc(cc1)O	propyl paraben	-9.37	-9.808	0.04	-9.486	0.044	-7.4	0.13	-7.76	-0.36	-7.72	-0.32	0.04
mobley_7794077	c1c(c(=O)[nH]c(=O)[nH]1)C(F)(F)F	5-trifluoromethyluracil	-15.46	-17.375	0.037	-17.455	0.046	-13.41	0.01	-13.6	-0.19	-13.6	-0.19	0.02
mobley_2126135	CCc1ccccc1O	2-ethylphenol	-5.66	-4.644	0.034	-6.176	0.102	-3.55	0.05	-4.75	-1.2	-4.76	-1.21	0.11
mobley_9201263	COS(=O)(=O)C	methyl methanesulfonate	-4.87	-7.77	0.03	-7.743	0.046	-7.78	0.07	-7.89	-0.11	-7.89	-0.11	0.02
mobley_6309289	C1CCNCC1	piperidine	-5.11	-3.024	0.028	-3.244	0.031	-2.87	0.08	-2.37	0.5	-2.71	0.16	0.05
mobley_7261305	NN	hydrazine	-9.3	-7.172	0.022	-7.72	0.033	-6.83	0.02	-6.85	-0.02	-6.86	-0.03	0.01
mobley_8208692	c1c(c(c(c(c1Cl)Cl)Cl)Cl)c2c(cc(c(c2Cl)Cl)Cl)Cl	1,2,3,4-tetrachloro-5-(2,3,4,6-tetrachlorophenyl)benzene	-4.61	-0.811	0.042	-0.959	0.046	-3.19	0.13	-3.28	-0.09	-4.18	-0.06	0.02
mobley_5286200	C(CCCl)CCl	1,4-dichlorobutane	-2.32	-0.678	0.03	-0.686	0.035	-0.23	0.3	-0.61	-0.38	-0.61	-0.32	0.05
mobley_7203421	CCCCCC(=O)N	hexanamide	-9.31	-7.868	0.035	-7.89	0.08	-7.28	0.07	-8.04	-0.76	-8.14	-0.86	0.11
mobley_5052949	CCCSCCC	1-propylsulfanylpropane	-1.28	0.801	0.032	0.742	0.105	0.68	0.08	0.59	-0.09	0.6	-0.08	0.04
mobley_1235151	CCCCC[N+](=O)[O-]	1-nitropentane	-2.82	-1.403	0.03	-1.435	0.074	-5.71	0.07	-6.29	-0.58	-6.32	-0.61	0.05
mobley_337666	c1c(c(=O)[nH]c(=O)[nH]1)F	5-fluorouracil	-16.92	-16.17	0.034	-16.275	0.037	-14.91	0.07	-15.59	-0.68	-15.58	-0.67	0.01
mobley_7758918	CCC(=O)O	propionic acid	-6.46	-6.446	0.028	-6.439	0.033	-4.26	0.22	-4.7	-0.44	-4.74	-0.48	0.03
mobley_5282042	CN(C)CCC=C1c2ccccc2CCc3c1cccc3	Amitriptyline	-7.43	-6.93	0.051	-8.332	0.153	-6.16	0.46	-6.85	-0.69	-7.25	-1.09	0.56
mobley_3777264	c1cc(cc(c1)[N+](=O)[O-])N	3-nitroaniline	-8.84	-8.406	0.032	-9.12	0.037	-6.95	0.07	-7.47	-0.52	-7.47	-0.52	0.02
mobley_9838013	CCC(C)(C)O	2-methylbutan-2-ol	-4.43	-3.269	0.03	-3.334	0.04	-2.35	0.09	-2.62	-0.27	-2.58	-0.23	0.03
mobley_1857976	C(CCl)Cl	1,2-dichloroethane	-1.79	-0.063	0.025	-0.093	0.028	0.32	0.06	0.27	-0.05	0.18	-0.07	0.01
mobley_6358463	c1ccc(c(c1)C(F)(F)F)C(F)(F)F	1,2-bis(trifluoromethyl)benzene	1.07	-1.441	0.032	-1.699	0.038	-1.77	0.11	-1.77	0	-1.77	0	0.02
mobley_4983965	CCSCC	ethylsulfanylethane	-1.46	0.392	0.026	0.334	0.067	0.55	0.04	0.51	-0.04	0.53	-0.02	0.02
mobley_6006813	CCCC[N+](=O)[O-]	1-nitrobutane	-3.09	-1.54	0.027	-1.442	0.072	-5.81	0.13	-6.12	-0.31	-6.14	-0.33	0.03
mobley_2049967	CCSC	methylsulfanylethane	-1.5	0.574	0.024	0.513	0.059	0.54	0.05	0.55	0.01	0.55	0.01	0.02
mobley_7912193	CCCCOC(=O)c1ccc(cc1)O	butyl paraben	-8.72	-9.007	0.042	-8.784	0.055	-7.07	0.16	-7.44	-0.37	-7.43	-0.36	0.06
mobley_9671033	CCC[N+](=O)[O-]	1-nitropropane	-3.34	-1.691	0.025	-1.809	0.053	-5.99	0.07	-6.26	-0.27	-6.29	-0.3	0.02
mobley_5494918	C(=C(F)F)(C(F)(F)F)F	1,1,2,3,3,3-hexafluoroprop-1-ene	2.93	2.419	0.024	2.149	0.044	0.33	0.07	0.29	-0.04	0.3	-0.03	0.02
mobley_1571523	Cc1cccc(c1C)O	2,3-dimethylphenol	-6.16	-5.55	0.033	-5.565	0.037	-4.33	0.1	-4.66	-0.33	-4.66	-0.33	0.03
mobley_5026370	c1cnccc1C#N	pyridine-4-carbonitrile	-6.02	-6.075	0.028	-6.031	0.03	-8.67	0.05	-8.8	-0.13	-8.81	-0.14	0.02
mobley_9257453	c1cc(c(cc1O)Cl)Cl	3,4-dichlorophenol	-7.29	-5.751	0.032	-5.864	0.045	-5.53	0.06	-7.13	-1.6	-7.23	-1.66	0.12
mobley_4609460	CCOC(=O)c1ccc(cc1)O	ethyl paraben	-9.2	-10.09	0.037	-9.796	0.04	-7.53	0.05	-7.87	-0.34	-7.88	-0.35	0.04
mobley_3259411	C(C(CO)O)O	glycerol	-13.43	-11.275	0.054	-12.617	0.125	-11.51	0.07	-13.53	-2.02	-12.54	-1.03	0.35
mobley_4395315	Cc1cc(ccc1Cl)O	4-chloro-3-methyl-phenol	-6.79	-5.777	0.032	-5.962	0.053	-5.06	0.04	-5.26	-0.2	-5.18	-0.21	0.02
mobley_590519	CCSSCC	ethyldisulfanylethane	-1.64	-1.014	0.029	-0.983	0.074	0.11	0.09	0.09	-0.02	0.09	-0.02	0.03
mobley_4780078	Cc1ccc(c(c1)C)O	2,4-dimethylphenol	-6.01	-4.971	0.034	-6.159	0.119	-4.3	0.04	-4.72	-0.42	-4.71	-0.41	0.03
mobley_632905	CC(=O)c1ccc(cc1)OC	1-(4-methoxyphenyl)ethanone	-4.4	-6.683	0.035	-6.683	0.039	-7.13	0.04	-7.05	0.08	-7.06	0.07	0.02
mobley_7176290	c1cc(cc(c1)O)[N+](=O)[O-]	3-nitrophenol	-9.62	-8.274	0.031	-8.283	0.066	-7.93	0.13	-8.08	-0.15	-8.02	-0.09	0.04
mobley_5467162	CC(C)(C)c1ccc(cc1)O	4-tert-butylphenol	-5.91	-5.794	0.036	-5.795	0.039	-4.31	0.06	-4.6	-0.29	-4.6	-0.29	0.01
mobley_3663158	c1ccc2cc(ccc2c1)O	naphthalen-2-ol	-8.11	-8.358	0.034	-8.492	0.064	-6.51	0.08	-6.57	-0.06	-6.62	-0.11	0.03
mobley_8320545	CC[N+](=O)[O-]	1-nitroethane	-3.71	-1.907	0.023	-1.895	0.029	-6.1	0.02	-6.34	-0.24	-6.34	-0.24	0.02
mobley_3144334	Cc1ccc(c(c1)O)C	2,5-dimethylphenol	-5.91	-5.382	0.032	-5.345	0.038	-4.29	0.13	-4.71	-0.42	-4.77	-0.48	0.05
mobley_8827942	c1ccc2c(c1)Oc3c(cc(c(c3O2)Cl)Cl)Cl	1,2,4-trichlorodibenzo-p-dioxin	-4.05	-3.934	0.038	-4.074	0.041	-2.77	0.07	-3.11	-0.34	-3.1	-0.33	0.04
mobley_2354112	CCc1cccc(c1)O	3-ethylphenol	-6.25	-5.792	0.033	-6.114	0.051	-4.63	0.07	-4.86	-0.23	-4.86	-0.23	0.02
mobley_6190089	C(C(Cl)Cl)(Cl)Cl	1,1,2,2-tetrachloroethane	-2.37	-0.356	0.026	-0.993	0.046	-0.68	0.19	-1.6	-0.92	-0.48	-0.04	0.01
mobley_7364468	CC1=CC(=O)CC(C1)(C)C	3,5,5-trimethylcyclohex-2-en-1-one	-5.18	-3.948	0.034	-3.843	0.037	-3.59	0.06	-3.57	0.02	-3.56	0.03	0.01
mobley_3414356	CCCC(C)(C)O	2-methylpentan-2-ol	-3.92	-3.113	0.031	-3.17	0.051	-2.22	0.1	-2.49	-0.27	-2.56	-0.34	0.04
mobley_1755375	Cc1cccc(c1O)C	2,6-dimethylphenol	-5.26	-4.82	0.032	-4.847	0.035	-3.65	0.09	-4.06	-0.41	-4.05	-0.4	0.02
mobley_7378987	Cn1cnc2c1c(=O)n(c(=O)n2C)C	caffeine	-12.64	-16.785	0.04	-16.468	0.046	-15.54	0.11	-15.47	0.07	-15.53	0.01	0.04
mobley_7010316	C1CCC(CC1)O	cyclohexanol	-5.46	-4.235	0.031	-4.205	0.032	-3.75	0.3	-3.96	-0.21	-3.86	-0.11	0.05
mobley_8048190	CC(=O)N	acetamide	-9.71	-8.598	0.026	-8.672	0.029	-7.86	0.07	-8.02	-0.16	-8.02	-0.16	0.01
mobley_5948990	c1ccc(c(c1)N)[N+](=O)[O-]	2-nitroaniline	-7.37	-9.219	0.032	-9.274	0.037	-5.83	0.11	-5.7	0.13	-5.7	0.13	0.03
mobley_3264884	c1ccc2cc(ccc2c1)N	naphthalen-2-amine	-7.47	-8.328	0.034	-8.953	0.039	-5.98	0.1	-6.5	-0.52	-6.49	-0.51	0.01
mobley_3201701	Cc1c(nc(nc1OC(=O)N(C)C)N(C)C)C	pirimor	-9.41	-12.01	0.047	-12.303	0.061	-12.37	0.16	-15.2	-2.83	-15.21	-2.84	0.15
mobley_1328465	C(C(Cl)Cl)Cl	1,1,2-trichloroethane	-1.99	-0.117	0.024	-0.043	0.027	-0.33	0.14	-0.31	0.02	-0.41	-0.17	0.01
mobley_3034976	CC(=O)O	acetic acid	-6.69	-12.425	0.029	-13.251	0.042	-4.93	0.2	-5.21	-0.28	-5.22	-0.29	0.01
mobley_1363784	Cc1cc(cnc1)C	3,5-dimethylpyridine	-4.84	-3.121	0.03	-3.038	0.031	-3.34	0.04	-3.43	-0.09	-3.42	-0.08	0.02
mobley_8311303	c1cc(c(cc1c2c(c(cc(c2Cl)Cl)Cl)Cl)Cl)Cl	1,2,4,5-tetrachloro-3-(3,4-dichlorophenyl)benzene	-4.38	-1.449	0.04	-1.476	0.044	-3.52	0.04	-3.65	-0.13	-4.21	-0.13	0.02
mobley_4371692	c1ccc2c(c1)C(=O)c3c(ccc(c3C2=O)O)N	1-amino-4-hydroxy-9,10-anthracenedione	-9.53	-11.756	0.049	-11.967	0.055	-12.25	0.04	-12.12	0.13	-12.12	0.13	0.02
mobley_667278	c1cc(c(c(c1c2cc(c(c(c2Cl)Cl)Cl)Cl)Cl)Cl)Cl	1,2,3,4-tetrachloro-5-(2,3,4-trichlorophenyl)benzene	-4.4	-1.486	0.042	-1.625	0.048	-3.75	0.17	-4.02	-0.27	-4.62	-0.28	0.02
mobley_8449031	CCN(CC)CC	N,N-diethylethanamine	-3.22	-0.482	0.031	-1.967	0.048	-1.91	0.37	-3.12	-1.21	-2.69	-0.78	0.11
mobley_7913234	CCCCOC[C@H](C)O	1-butoxy-2-propanol	-5.73	-3.915	0.042	-4.195	0.081	-4.54	0.08	-4.86	-0.32	-4.73	-0.19	0.12
mobley_4603202	C(CCl)OCCCl	1-chloro-2-(2-chloroethoxy)ethane	-4.23	-2.523	0.042	-2.439	0.048	-3.01	0.19	-3.86	-0.85	-3.94	-0.99	0.16
mobley_2099370	C[C@@H](c1cccc(c1)C(=O)c2ccccc2)C(=O)O	ketoprofen	-10.78	-13.397	0.047	-13.47	0.062	-10.12	0.08	-10.1	0.02	-10.04	0.08	0.04
mobley_6727159	C(CO[N+](=O)[O-])O	2-(nitrooxy)ethan-1-ol	-8.18	-6.289	0.031	-7.494	0.082	-6.93	0.07	-6.79	0.14	-6.65	0.28	0.12
mobley_2659552	Cc1ccc(cc1)C(=O)N(C)C	N,N-4-trimethylbenzamide	-9.76	-7.632	0.038	-7.347	0.042	-8.91	0.11	-8.66	0.25	-8.66	0.25	0.02
mobley_2371092	Cc1ccncc1C	3,4-dimethylpyridine	-5.22	-3.426	0.029	-3.429	0.031	-4.2	0.04	-4.38	-0.18	-4.38	-0.18	0.02
mobley_3105103	Cc1c(c(=O)n(c(=O)[nH]1)C(C)(C)C)Cl	terbacil	-11.14	-13.633	0.041	-13.713	0.05	-10.58	0.27	-10.59	-0.01	-10.59	0.01	0.03
mobley_5760563	COS(=O)(=O)OC	dimethyl sulfate	-5.1	-7.296	0.031	-7.467	0.04	-6.8	0.08	-6.58	0.22	-6.86	-0.06	0.16
mobley_8578590	CS(=O)C	methylsulfinylmethane	-9.28	-7.082	0.026	-7.565	0.031	-10.78	0.13	-10.63	0.15	-10.64	0.14	0.01
mobley_5692472	CNC	N-methylmethanamine	-4.29	-2.522	0.022	-2.984	0.025	-3.18	0.01	-3.4	-0.22	-3.4	-0.22	0.01
mobley_8052240	c1ccc2c(c1)C(=O)c3cccc(c3C2=O)N	1-amino-9,10-anthracenedione	-9.44	-12.775	0.041	-13.227	0.05	-11.45	0.07	-11.48	-0.03	-11.49	-0.04	0.02
mobley_9897248	CC(=CCC/C(=C\CO)/C)C	(2Z)-3,7-dimethylocta-2,6-dien-1-ol	-4.78	-3.02	0.039	-2.974	0.157	-4.28	0.28	-4.62	-0.34	-4.53	-0.25	0.07
mobley_4845722	c1(c(c(c(c(c1Cl)Cl)Cl)Cl)Cl)Cl	hexachlorobenzene	-2.33	0.042	0.033	-0.164	0.041	-1.87	0.1	-1.98	-0.11	-2.77	-0.1	0.02
mobley_7988076	c1cc(ccc1C=O)O	4-hydroxybenzaldehyde	-8.83	-10.568	0.033	-10.427	0.037	-8.13	0.11	-8.34	-0.21	-8.37	-0.24	0.02
mobley_5880265	CCCCOCCO	2-butoxyethanol	-6.25	-4.303	0.037	-4.94	0.062	-5.59	0.09	-5.79	-0.2	-5.75	-0.16	0.05
mobley_4463913	CC(OC(=O)C)OC(=O)C	1-acetoxyethyl acetate	-4.97	-7.349	0.036	-7.686	0.074	-6.45	0.22	-6.99	-0.54	-7	-0.55	0.14
mobley_6474572	C=CCl	chloroethylene	-0.59	1.088	0.019	1.049	0.021	0.28	0.08	0.25	-0.03	0.25	-0.03	0.01
mobley_2850833	c1ccc(c(c1)C=O)O	2-hydroxybenzaldehyde	-4.68	-8.259	0.039	-0.792	0.072	-6.13	0.05	-11.49	-5.36	-6.77	-0.64	0.16
mobley_8823527	c1cc(c(cc1Cl)c2cc(c(c(c2)Cl)Cl)Cl)Cl	1,2,3-trichloro-5-(2,5-dichlorophenyl)benzene	-3.61	-1.72	0.039	-1.74	0.044	-3.49	0.05	-3.63	-0.14	-3.96	-0.14	0.02
mobley_6198745	CC(=O)OCC(COC(=O)C)OC(=O)C	2,3-diacetoxypropyl acetate	-8.84	-12.171	0.065	-12.138	0.124	-10.5	0.11	-11.27	-0.77	-10.77	-0.27	0.21
mobley_1743409	CCOC(=O)CCC(=O)OCC	diethyl butanedioate	-5.71	-7.609	0.059	-7.871	0.08	-7.27	0.11	-7.49	-0.22	-7.48	-0.21	0.04
mobley_8882696	C1CCOC1	tetrahydrofuran	-3.47	-1.807	0.025	-1.749	0.027	-2.72	0.05	-2.83	-0.11	-2.82	-0.1	0.01
mobley_3686115	CCOC(C)OCC	1,1-diethoxyethane	-3.28	-1.287	0.037	-1.819	0.064	-2.69	0.11	-3.13	-0.44	-3.16	-0.47	0.05
mobley_5003962	c1ccc2c(c1)C(=O)c3ccc(cc3C2=O)N	2-amino-9,10-anthraquinone	-11.53	-14.298	0.042	-14.806	0.045	-13.35	0.04	-13.7	-0.35	-13.71	-0.36	0.01
mobley_4687447	CCCOCCO	2-propoxyethanol	-6.4	-4.195	0.035	-5.514	0.047	-5.8	0.07	-6.07	-0.27	-6.14	-0.34	0.06
mobley_4936555	Cc1cccc(c1C)Nc2ccccc2C(=O)O	2-(2,3-dimethylphenyl)aminobenzoic acid	-6.78	-9.418	0.047	-8.767	0.125	-6.76	0.11	-6.33	0.43	-5.67	1.09	0.17
mobley_7415647	CN(C)C(=O)c1ccc(cc1)[N+](=O)[O-]	N,N-dimethyl-4-nitro-benzamide	-11.95	-9.792	0.038	-9.531	0.041	-11.84	0.28	-11.66	0.18	-11.64	0.2	0.02
mobley_9626434	CCOCCO	2-ethoxyethanol	-6.69	-4.66	0.033	-5.228	0.042	-6.13	0.03	-6.33	-0.2	-6.37	-0.24	0.05
mobley_4850657	CS(=O)(=O)Cl	methanesulfonyl chloride	-4.87	-6.84	0.027	-5.857	0.029	-4.32	0.08	-4.3	0.02	-4.07	0.01	0.01
mobley_9913368	C(=C/Cl)\Cl	(E)-1,2-dichloroethylene	-0.78	0.963	0.021	0.908	0.023	-0.18	0.04	-0.22	-0.04	-0.37	-0.04	0.03
mobley_5600967	CN(C)C(=O)c1ccc(cc1)OC	4-methoxy-N,N-dimethyl-benzamide	-11.01	-9.121	0.039	-8.994	0.048	-10.86	0.16	-10.65	0.21	-10.65	0.21	0.02
mobley_3323117	C1CC[S+2](C1)([O-])[O-]	sulfolane	-8.61	-10.674	0.031	-9.673	0.037	-9.89	0.07	-10.06	-0.17	-10.06	-0.17	0.02
mobley_3325209	COC(c1ccccc1)(OC)OC	trimethoxymethylbenzene	-4.04	-5.722	0.038	-6.277	0.063	-3.88	0.11	-4.21	-0.33	-4.2	-0.32	0.04
mobley_5816127	COCCO	2-methoxyethanol	-6.62	-4.803	0.031	-5.986	0.043	-6.15	0.04	-6.32	-0.17	-6.32	-0.17	0.04
mobley_9794857	CC(C)(C)OC	2-methoxy-2-methyl-propane	-2.21	-0.549	0.028	-0.536	0.029	-1.82	0.06	-1.74	0.08	-1.74	0.08	0.01
mobley_7017274	c1ccc2c(c1)ccc3c2cccc3	phenanthrene	-3.88	-5.595	0.035	-5.472	0.039	-3.94	0.13	-3.82	0.12	-3.82	0.12	0.01
mobley_5732611	Cc1c[nH]cn1	4-methyl-1H-imidazole	-10.27	-8.058	0.027	-8.049	0.032	-11.11	0.04	-11.18	-0.07	-11.19	-0.08	0.01
mobley_646007	C1CCNC1	pyrrolidine	-5.48	-3.61	0.026	-3.818	0.028	-5.27	0.06	-5.59	-0.32	-5.59	-0.32	0.02
mobley_6854178	CC(C)OC=O	isopropyl formate	-2.02	-3.777	0.033	-2.123	0.106	-2.76	0.04	-2.79	-0.03	-2.81	-0.05	0.01
mobley_951560	C1CNCCN1	piperazine	-7.4	-9.114	0.032	-9.368	0.035	-7.24	0.37	-7.56	-0.32	-7.61	-0.37	0.05
mobley_2577969	c1cc2ccc3cccc4c3c2c(c1)cc4	pyrene	-4.52	-7.261	0.037	-7.107	0.041	-4.91	0.05	-4.79	0.12	-4.79	0.12	0.01
mobley_9073553	CSC	methylsulfanylmethane	-1.61	0.666	0.022	0.619	0.024	-1.5	0.07	-1.36	0.14	-1.37	0.13	0.01
mobley_7455579	CC(C)COC=O	isobutyl formate	-2.22	-3.879	0.034	-2.174	0.064	-2.17	0.09	-2.3	-0.13	-2.2	-0.03	0.03
mobley_242480	c1ccc2c(c1)C(=O)c3c(ccc(c3C2=O)N)N	1,4-diamino-9,10-anthracenedione	-11.85	-16.003	0.043	-16.871	0.05	-13.13	0.17	-13.63	-0.5	-13.64	-0.51	0.02
mobley_8124669	CCc1cccc(c1N(COC)C(=O)CCl)CC	alachlor	-8.21	-6.042	0.047	-5.127	0.113	-8.91	0.23	-9.79	-0.88	-9.96	-1.35	0.18
mobley_1396156	c1(c(c(c(c(c1Cl)Cl)Cl)Cl)Cl)N(=O)=O	pentachloronitrobenzene	-5.22	-1.446	0.034	-1.514	0.038	-6.14	0.08	-6.43	-0.29	-7.42	-0.29	0.02
mobley_5499659	Cn1ccnc1	1-methylimidazole	-8.41	-6.07	0.027	-6.125	0.032	-8.58	0.05	-8.59	-0.01	-8.57	0.01	0.02
mobley_6843802	c1ccc(cc1)O[C@@H](C(F)F)F	1,2,2-trifluoroethoxybenzene	-1.29	-3.276	0.038	-2.705	0.083	-1.61	0.22	-2.12	-0.51	-2.26	-0.65	0.05
mobley_5200358	CC(C)(/C=N\OC(=O)NC)SC	aldicarb	-9.84	-7.552	0.055	-8.23	0.131	-10.5	0.83	-12.63	-2.13	-11.22	-0.72	0.19
mobley_8754702	CCCOC=O	propyl formate	-2.48	-4.286	0.033	-3.138	0.061	-2.83	0.04	-2.92	-0.09	-3	-0.17	0.03
